# Supplementary material for: 2-{(E)-[(3-Iodo-4-methyl­phen­yl)imino]­meth­yl}-4-(trifluoro­meth­oxy)phenol
Source: Acta Crystallogr Sect E Struct Rep Online. 2012 Jun 20;68(Pt 7):o2148. doi: 10.1107/S1600536812026876 (PMC3393956; doi:10.1107/S1600536812026876)
Supplement: Supplementary file 1 [file e-68-o2148-sup1.cif]

##############################################################################
#                                                                            #
# This CIF contains the data in a paper accepted for publication in          #
# Acta Crystallographica Section E. It conforms to the requirements of       #
# Notes for Authors for Acta Crystallographica Section E, and has been       #
# peer reviewed under the auspices of the IUCr Commission on Journals.       #
#                                                                            #
# Full details of the Crystallographic Information File format               #
# are given in the paper "The Crystallographic Information File (CIF):       #
# a New Standard Archive File for Crystallography" by S. R. Hall, F. H.      #
# Allen and I. D. Brown [Acta Cryst. (1991), A47, 655-685].                  #
#                                                                            #
# The current version of the core CIF dictionary is obtainable from          #
# ftp://ftp.iucr.org/pub/cif_core.dic.                                       #
#                                                                            #
# Software is freely available for graphical display of the structure(s)     #
# in this CIF. For information consult the CIF software page                 #
# http://www.iucr.org/resources/cif/software.                                #
#                                                                            #
# This file may be used for bona fide research purposes within the           #
# scientific community so long as proper attribution is given to the journal # 
# article from which it was obtained.                                        #
#                                                                            #
##############################################################################
data_I
_audit_creation_method     SHELXL-97
_chemical_name_systematic
;
2-{(<i>E</i>)-[(3-Iodo-4-methylphenyl)imino]methyl}-4-(trifluoromethoxy)phenol
;
_chemical_name_common     ?
_chemical_formula_moiety     'C15 H11 F3 I N O2'
_chemical_formula_sum     'C15 H11 F3 I N O2'
_chemical_formula_iupac     'C15 H11 F3 I N O2'
_chemical_formula_weight     421.15
_chemical_melting_point     ?
_symmetry_cell_setting     triclinic
_symmetry_space_group_name_H-M     'P -1'
_symmetry_space_group_name_Hall     '-P 1'
loop_
    _symmetry_equiv_pos_as_xyz
    'x, y, z'
    '-x, -y, -z'
_cell_length_a     4.6733(3)
_cell_length_b     6.6441(5)
_cell_length_c     25.2825(19)
_cell_angle_alpha     86.970(6)
_cell_angle_beta     86.386(6)
_cell_angle_gamma     78.087(5)
_cell_volume     765.95(10)
_cell_formula_units_Z     2
_cell_measurement_reflns_used     18957
_cell_measurement_theta_min     1.61
_cell_measurement_theta_max     27.28
_cell_measurement_temperature     296
_exptl_crystal_description     'PLATE'
_exptl_crystal_colour     'YELLOW'
_exptl_crystal_size_max     0.800
_exptl_crystal_size_mid     0.383
_exptl_crystal_size_min     0.100
_exptl_crystal_density_diffrn     1.826
_exptl_crystal_density_meas     ?
_exptl_crystal_density_method     'not measured'
_exptl_crystal_F_000     408
_exptl_absorpt_coefficient_mu     2.128
_exptl_absorpt_correction_type     integration
_exptl_absorpt_process_details     '(X-RED32; Stoe & Cie, 2002)'
_exptl_absorpt_correction_T_min     0.3892
_exptl_absorpt_correction_T_max     0.8331
_exptl_special_details     ?
_diffrn_ambient_temperature     296
_diffrn_radiation_type     MoK\a
_diffrn_radiation_wavelength     0.71073
_diffrn_radiation_source     'fine-focus sealed tube'
_diffrn_radiation_monochromator     'plane graphite'
_diffrn_measurement_device_type     'Stoe IPDS 2'
_diffrn_measurement_method     'rotation method'
_diffrn_detector_area_resol_mean     6.67
_diffrn_reflns_number     9671
_diffrn_reflns_av_R_equivalents     0.0658
_diffrn_reflns_av_sigmaI/netI     0.0435
_diffrn_reflns_theta_min     1.62
_diffrn_reflns_theta_max     26.75
_diffrn_reflns_theta_full     26.74
_diffrn_measured_fraction_theta_max     1.000
_diffrn_measured_fraction_theta_full     1.000
_diffrn_reflns_limit_h_min     -5
_diffrn_reflns_limit_h_max     5
_diffrn_reflns_limit_k_min     -8
_diffrn_reflns_limit_k_max     8
_diffrn_reflns_limit_l_min     -31
_diffrn_reflns_limit_l_max     31
_diffrn_standards_number     ?
_diffrn_standards_interval_count     ?
_diffrn_standards_interval_time     ?
_diffrn_standards_decay_%     ?
_refine_special_details
;
Refinement of <i>F</i>^2^ against ALL reflections. The weighted <i>R</i>-factor
<i>wR</i> and goodness of fit <i>S</i> are based on <i>F</i>^2^, conventional
<i>R</i>-factors <i>R</i> are based on <i>F</i>, with <i>F</i> set to zero for
negative <i>F</i>^2^. The threshold expression of <i>F</i>^2^ >
\s(<i>F</i>^2^) is used only for calculating <i>R</i>-factors(gt) <i>etc</i>.
and is not relevant to the choice of reflections for refinement.
<i>R</i>-factors based on <i>F</i>^2^ are statistically about twice as large
as those based on <i>F</i>, and <i>R</i>- factors based on ALL data will be
even larger.
;
_reflns_number_total     3237
_reflns_number_gt     2806
_reflns_threshold_expression     I>2\s(I)
_refine_ls_structure_factor_coef     Fsqd
_refine_ls_matrix_type     full
_refine_ls_R_factor_all     0.0435
_refine_ls_R_factor_gt     0.0375
_refine_ls_wR_factor_gt     0.1034
_refine_ls_wR_factor_ref     0.1070
_refine_ls_goodness_of_fit_ref     1.038
_refine_ls_restrained_S_all     1.130
_refine_ls_number_reflns     3237
_refine_ls_number_parameters     198
_refine_ls_number_restraints     38
_refine_ls_hydrogen_treatment     constr
_refine_ls_weighting_scheme     calc
_refine_ls_weighting_details
         'calc w=1/[\s^2^(Fo^2^)+(0.0721P)^2^+0.1093P] where P=(Fo^2^+2Fc^2^)/3'
_atom_sites_solution_hydrogens     geom
_atom_sites_solution_primary     direct
_atom_sites_solution_secondary     difmap
_refine_ls_shift/su_max     0.002
_refine_ls_shift/su_mean     0.000
_refine_diff_density_max     0.705
_refine_diff_density_min     -0.579
_refine_ls_extinction_method     none
_refine_ls_extinction_coef     ?
loop_
    _atom_type_symbol
    _atom_type_description
    _atom_type_scat_dispersion_real
    _atom_type_scat_dispersion_imag
    _atom_type_scat_source
    'C' 'C' 0.0033 0.0016
                         'International Tables Vol C Tables 4.2.6.8 and 6.1.1.4'
    'H' 'H' 0.0000 0.0000
                         'International Tables Vol C Tables 4.2.6.8 and 6.1.1.4'
    'F' 'F' 0.0171 0.0103
                         'International Tables Vol C Tables 4.2.6.8 and 6.1.1.4'
    'I' 'I' -0.4742 1.8119
                         'International Tables Vol C Tables 4.2.6.8 and 6.1.1.4'
    'N' 'N' 0.0061 0.0033
                         'International Tables Vol C Tables 4.2.6.8 and 6.1.1.4'
    'O' 'O' 0.0106 0.0060
                         'International Tables Vol C Tables 4.2.6.8 and 6.1.1.4'
_computing_data_collection     'X-AREA (Stoe & Cie, 2002)'
_computing_cell_refinement     'X-AREA (Stoe & Cie, 2002)'
_computing_data_reduction     'X-RED32 (Stoe & Cie, 2002)'
_computing_structure_solution     'SHELXS97 (Sheldrick, 2008)'
_computing_structure_refinement     'SHELXL97 (Sheldrick, 2008)'
_computing_molecular_graphics     'ORTEP-3 for Windows (Farrugia, 1997)'
_computing_publication_material     'WinGX (Farrugia, 1999)'
loop_
    _atom_site_type_symbol
    _atom_site_label
    _atom_site_fract_x
    _atom_site_fract_y
    _atom_site_fract_z
    _atom_site_U_iso_or_equiv
    _atom_site_adp_type
    _atom_site_calc_flag
    _atom_site_refinement_flags
    _atom_site_occupancy
    _atom_site_symmetry_multiplicity
    _atom_site_disorder_assembly
    _atom_site_disorder_group
    C C15 0.9104(9) 0.8097(7) 0.57659(18) 0.0655(10) Uani d . 1 1 . .
    H H15A 0.9969 0.6685 0.5849 0.098 Uiso calc R 1 1 . .
    H H15B 1.0566 0.8921 0.5770 0.098 Uiso calc R 1 1 . .
    H H15C 0.8333 0.8211 0.5420 0.098 Uiso calc R 1 1 . .
    C C14 -0.6844(15) 0.7327(12) 0.9450(2) 0.0967(18) Uani d D 1 1 . .
    I I1 0.59478(6) 1.29948(4) 0.557019(11) 0.06978(14) Uani d . 1 1 . .
    O O1 -0.3927(8) 1.3987(4) 0.77435(14) 0.0774(9) Uani d . 1 1 . .
    H H1 -0.2581 1.3429 0.7544 0.116 Uiso calc R 1 1 . .
    N N1 -0.0211(6) 1.0922(4) 0.73088(12) 0.0511(6) Uani d . 1 1 . .
    C C1 0.5067(7) 1.0843(5) 0.61658(13) 0.0487(7) Uani d . 1 1 . .
    C C5 0.2116(7) 1.0139(5) 0.69393(13) 0.0491(7) Uani d . 1 1 . .
    C C6 0.2828(7) 1.1499(5) 0.65460(14) 0.0498(7) Uani d . 1 1 . .
    H H6 0.1808 1.2858 0.6535 0.060 Uiso calc R 1 1 . .
    O O2 -0.8277(7) 0.8215(5) 0.90303(13) 0.0752(8) Uani d . 1 1 A .
    C C3 0.5939(8) 0.7512(5) 0.65756(16) 0.0578(8) Uani d . 1 1 . .
    H H3 0.6984 0.6160 0.6593 0.069 Uiso calc R 1 1 . .
    C C13 -0.1359(8) 0.9712(5) 0.76217(14) 0.0528(7) Uani d . 1 1 . .
    H H13 -0.0655 0.8301 0.7601 0.063 Uiso calc R 1 1 . .
    C C7 -0.3726(7) 1.0436(5) 0.80106(14) 0.0501(7) Uani d . 1 1 . .
    C C4 0.3711(8) 0.8124(6) 0.69536(15) 0.0566(8) Uani d . 1 1 . .
    H H4 0.3276 0.7190 0.7218 0.068 Uiso calc R 1 1 . .
    C C12 -0.4914(8) 1.2548(6) 0.80557(15) 0.0575(8) Uani d . 1 1 A .
    C C8 -0.4832(8) 0.9026(6) 0.83407(16) 0.0563(8) Uani d . 1 1 A .
    H H8 -0.4079 0.7626 0.8309 0.068 Uiso calc R 1 1 . .
    C C2 0.6688(7) 0.8836(5) 0.61677(15) 0.0520(7) Uani d . 1 1 . .
    C C10 -0.8238(10) 1.1762(8) 0.87578(19) 0.0725(11) Uani d . 1 1 A .
    H H10 -0.9750 1.2198 0.9009 0.087 Uiso calc R 1 1 . .
    C C9 -0.7043(8) 0.9682(6) 0.87166(15) 0.0602(9) Uani d . 1 1 . .
    C C11 -0.7204(10) 1.3145(7) 0.8433(2) 0.0716(11) Uani d . 1 1 . .
    H H11 -0.8034 1.4536 0.8461 0.086 Uiso calc R 1 1 A .
    F F1A -0.830(2) 0.6351(14) 0.9751(3) 0.1137(11) Uani d PU 0.621(6) 1 A 1
    F F2A -0.4368(18) 0.5983(14) 0.9256(3) 0.1137(11) Uani d PDU 0.621(6) 1 A 1
    F F3A -0.5481(19) 0.8352(13) 0.9714(3) 0.1137(11) Uani d PU 0.621(6) 1 A 1
    F F1B -0.818(4) 0.571(2) 0.9597(5) 0.1137(11) Uani d PU 0.379(6) 1 A 2
    F F2B -0.428(3) 0.704(2) 0.9445(5) 0.1137(11) Uani d PU 0.379(6) 1 A 2
    F F3B -0.758(3) 0.8901(18) 0.9804(4) 0.1137(11) Uani d PDU 0.379(6) 1 A 2
loop_
    _atom_site_aniso_label
    _atom_site_aniso_U_11
    _atom_site_aniso_U_22
    _atom_site_aniso_U_33
    _atom_site_aniso_U_12
    _atom_site_aniso_U_13
    _atom_site_aniso_U_23
    C15 0.057(2) 0.064(2) 0.072(2) -0.0052(17) 0.0091(18) -0.0137(19)
    C14 0.102(4) 0.128(5) 0.074(3) -0.062(4) -0.007(3) 0.026(3)
    I1 0.0703(2) 0.0657(2) 0.0686(2) -0.01119(13) 0.01306(13) 0.00966(13)
    O1 0.088(2) 0.0503(14) 0.083(2) 0.0003(13) 0.0198(16) 0.0101(14)
    N1 0.0505(14) 0.0500(14) 0.0493(14) -0.0040(12) 0.0000(12) 0.0015(12)
    C1 0.0473(16) 0.0482(15) 0.0500(16) -0.0087(13) -0.0021(13) -0.0008(13)
    C5 0.0475(16) 0.0483(16) 0.0497(17) -0.0050(13) -0.0039(13) -0.0014(13)
    C6 0.0476(16) 0.0457(15) 0.0530(17) -0.0029(13) -0.0019(13) -0.0002(13)
    O2 0.0662(16) 0.091(2) 0.0705(18) -0.0272(15) -0.0008(14) 0.0153(16)
    C3 0.0545(19) 0.0446(16) 0.068(2) 0.0029(14) -0.0012(16) -0.0029(15)
    C13 0.0545(18) 0.0483(16) 0.0541(18) -0.0072(14) -0.0030(14) -0.0010(14)
    C7 0.0473(16) 0.0506(16) 0.0507(17) -0.0072(13) -0.0030(13) 0.0020(13)
    C4 0.0569(19) 0.0497(17) 0.058(2) -0.0016(15) 0.0014(15) 0.0063(15)
    C12 0.061(2) 0.0515(17) 0.0570(19) -0.0071(15) 0.0012(16) 0.0032(15)
    C8 0.0537(18) 0.0540(18) 0.060(2) -0.0086(15) -0.0038(15) 0.0040(15)
    C2 0.0444(16) 0.0538(17) 0.0559(18) -0.0045(14) -0.0021(14) -0.0085(15)
    C10 0.064(2) 0.082(3) 0.067(2) -0.008(2) 0.0115(19) -0.009(2)
    C9 0.0553(19) 0.072(2) 0.0546(19) -0.0175(17) -0.0003(15) 0.0035(17)
    C11 0.068(2) 0.061(2) 0.079(3) 0.0028(18) 0.010(2) -0.009(2)
    F1A 0.1195(19) 0.136(3) 0.090(2) -0.043(2) -0.010(2) 0.0223(18)
    F2A 0.1195(19) 0.136(3) 0.090(2) -0.043(2) -0.010(2) 0.0223(18)
    F3A 0.1195(19) 0.136(3) 0.090(2) -0.043(2) -0.010(2) 0.0223(18)
    F1B 0.1195(19) 0.136(3) 0.090(2) -0.043(2) -0.010(2) 0.0223(18)
    F2B 0.1195(19) 0.136(3) 0.090(2) -0.043(2) -0.010(2) 0.0223(18)
    F3B 0.1195(19) 0.136(3) 0.090(2) -0.043(2) -0.010(2) 0.0223(18)
_geom_special_details
;
All e.s.d.'s (except the e.s.d. in the dihedral angle between two l.s. planes)
are estimated using the full covariance matrix. The cell e.s.d.'s are taken
into account individually in the estimation of e.s.d.'s in distances, angles
and torsion angles; correlations between e.s.d.'s in cell parameters are only
used when they are defined by crystal symmetry. An approximate (isotropic)
treatment of cell e.s.d.'s is used for estimating e.s.d.'s involving l.s.
planes.
;
loop_
    _geom_bond_atom_site_label_1
    _geom_bond_atom_site_label_2
    _geom_bond_site_symmetry_2
    _geom_bond_distance
    _geom_bond_publ_flag
    C15 C2 . 1.492(5) ?
    C15 H15A . 0.9600 ?
    C15 H15B . 0.9600 ?
    C15 H15C . 0.9600 ?
    C14 F2B . 1.174(16) ?
    C14 F1A . 1.236(10) ?
    C14 F3A . 1.263(10) ?
    C14 O2 . 1.336(7) ?
    C14 F1B . 1.371(16) ?
    C14 F3B . 1.387(12) ?
    C14 F2A . 1.387(10) ?
    I1 C1 . 2.102(3) ?
    O1 C12 . 1.344(5) ?
    O1 H1 . 0.8200 ?
    N1 C13 . 1.272(5) ?
    N1 C5 . 1.420(4) ?
    C1 C2 . 1.391(5) ?
    C1 C6 . 1.392(5) ?
    C5 C6 . 1.379(5) ?
    C5 C4 . 1.391(5) ?
    C6 H6 . 0.9300 ?
    O2 C9 . 1.415(5) ?
    C3 C4 . 1.380(5) ?
    C3 C2 . 1.395(6) ?
    C3 H3 . 0.9300 ?
    C13 C7 . 1.454(5) ?
    C13 H13 . 0.9300 ?
    C7 C8 . 1.380(5) ?
    C7 C12 . 1.406(5) ?
    C4 H4 . 0.9300 ?
    C12 C11 . 1.396(6) ?
    C8 C9 . 1.377(6) ?
    C8 H8 . 0.9300 ?
    C10 C11 . 1.343(7) ?
    C10 C9 . 1.386(6) ?
    C10 H10 . 0.9300 ?
    C11 H11 . 0.9300 ?
loop_
    _geom_angle_atom_site_label_1
    _geom_angle_atom_site_label_2
    _geom_angle_atom_site_label_3
    _geom_angle_site_symmetry_1
    _geom_angle_site_symmetry_3
    _geom_angle
    _geom_angle_publ_flag
    C2 C15 H15A . . 109.5 ?
    C2 C15 H15B . . 109.5 ?
    H15A C15 H15B . . 109.5 ?
    C2 C15 H15C . . 109.5 ?
    H15A C15 H15C . . 109.5 ?
    H15B C15 H15C . . 109.5 ?
    F2B C14 F1A . . 122.8(10) ?
    F2B C14 F3A . . 56.8(8) ?
    F1A C14 F3A . . 110.3(7) ?
    F2B C14 O2 . . 120.6(8) ?
    F1A C14 O2 . . 113.4(6) ?
    F3A C14 O2 . . 119.7(6) ?
    F2B C14 F1B . . 118.3(11) ?
    F1A C14 F1B . . 25.2(7) ?
    F3A C14 F1B . . 131.3(8) ?
    O2 C14 F1B . . 103.9(7) ?
    F2B C14 F3B . . 100.5(10) ?
    F1A C14 F3B . . 86.9(7) ?
    F3A C14 F3B . . 43.6(6) ?
    O2 C14 F3B . . 100.3(7) ?
    F1B C14 F3B . . 111.8(9) ?
    F2B C14 F2A . . 39.0(8) ?
    F1A C14 F2A . . 108.9(8) ?
    F3A C14 F2A . . 95.7(7) ?
    O2 C14 F2A . . 106.9(6) ?
    F1B C14 F2A . . 90.9(9) ?
    F3B C14 F2A . . 139.0(8) ?
    C12 O1 H1 . . 109.5 ?
    C13 N1 C5 . . 120.7(3) ?
    C2 C1 C6 . . 122.3(3) ?
    C2 C1 I1 . . 119.9(3) ?
    C6 C1 I1 . . 117.8(2) ?
    C6 C5 C4 . . 118.8(3) ?
    C6 C5 N1 . . 116.8(3) ?
    C4 C5 N1 . . 124.4(3) ?
    C5 C6 C1 . . 120.2(3) ?
    C5 C6 H6 . . 119.9 ?
    C1 C6 H6 . . 119.9 ?
    C14 O2 C9 . . 117.8(4) ?
    C4 C3 C2 . . 122.7(3) ?
    C4 C3 H3 . . 118.6 ?
    C2 C3 H3 . . 118.6 ?
    N1 C13 C7 . . 122.9(3) ?
    N1 C13 H13 . . 118.6 ?
    C7 C13 H13 . . 118.6 ?
    C8 C7 C12 . . 119.4(3) ?
    C8 C7 C13 . . 119.4(3) ?
    C12 C7 C13 . . 121.2(3) ?
    C3 C4 C5 . . 120.0(3) ?
    C3 C4 H4 . . 120.0 ?
    C5 C4 H4 . . 120.0 ?
    O1 C12 C11 . . 119.7(4) ?
    O1 C12 C7 . . 121.9(3) ?
    C11 C12 C7 . . 118.4(4) ?
    C9 C8 C7 . . 120.3(4) ?
    C9 C8 H8 . . 119.8 ?
    C7 C8 H8 . . 119.8 ?
    C1 C2 C3 . . 115.9(3) ?
    C1 C2 C15 . . 123.3(4) ?
    C3 C2 C15 . . 120.7(3) ?
    C11 C10 C9 . . 119.7(4) ?
    C11 C10 H10 . . 120.1 ?
    C9 C10 H10 . . 120.1 ?
    C8 C9 C10 . . 120.4(4) ?
    C8 C9 O2 . . 119.7(4) ?
    C10 C9 O2 . . 119.7(4) ?
    C10 C11 C12 . . 121.7(4) ?
    C10 C11 H11 . . 119.1 ?
    C12 C11 H11 . . 119.1 ?
loop_
    _geom_torsion_atom_site_label_1
    _geom_torsion_atom_site_label_2
    _geom_torsion_atom_site_label_3
    _geom_torsion_atom_site_label_4
    _geom_torsion_site_symmetry_1
    _geom_torsion_site_symmetry_2
    _geom_torsion_site_symmetry_3
    _geom_torsion_site_symmetry_4
    _geom_torsion
    _geom_torsion_publ_flag
    C13 N1 C5 C6 . . . . 167.1(3) ?
    C13 N1 C5 C4 . . . . -13.6(5) ?
    C4 C5 C6 C1 . . . . 1.2(5) ?
    N1 C5 C6 C1 . . . . -179.4(3) ?
    C2 C1 C6 C5 . . . . -0.9(5) ?
    I1 C1 C6 C5 . . . . 178.6(2) ?
    F2B C14 O2 C9 . . . . -31.7(14) ?
    F1A C14 O2 C9 . . . . 168.1(7) ?
    F3A C14 O2 C9 . . . . 35.1(10) ?
    F1B C14 O2 C9 . . . . -167.2(8) ?
    F3B C14 O2 C9 . . . . 77.1(7) ?
    F2A C14 O2 C9 . . . . -71.9(7) ?
    C5 N1 C13 C7 . . . . 179.4(3) ?
    N1 C13 C7 C8 . . . . -179.2(3) ?
    N1 C13 C7 C12 . . . . 1.0(5) ?
    C2 C3 C4 C5 . . . . -0.3(6) ?
    C6 C5 C4 C3 . . . . -0.7(5) ?
    N1 C5 C4 C3 . . . . -180.0(3) ?
    C8 C7 C12 O1 . . . . -179.8(4) ?
    C13 C7 C12 O1 . . . . 0.0(6) ?
    C8 C7 C12 C11 . . . . -0.5(6) ?
    C13 C7 C12 C11 . . . . 179.3(4) ?
    C12 C7 C8 C9 . . . . -1.1(6) ?
    C13 C7 C8 C9 . . . . 179.1(3) ?
    C6 C1 C2 C3 . . . . -0.1(5) ?
    I1 C1 C2 C3 . . . . -179.6(3) ?
    C6 C1 C2 C15 . . . . -179.8(3) ?
    I1 C1 C2 C15 . . . . 0.7(5) ?
    C4 C3 C2 C1 . . . . 0.7(6) ?
    C4 C3 C2 C15 . . . . -179.6(4) ?
    C7 C8 C9 C10 . . . . 1.8(6) ?
    C7 C8 C9 O2 . . . . 176.2(3) ?
    C11 C10 C9 C8 . . . . -0.9(7) ?
    C11 C10 C9 O2 . . . . -175.2(4) ?
    C14 O2 C9 C8 . . . . 81.3(6) ?
    C14 O2 C9 C10 . . . . -104.3(6) ?
    C9 C10 C11 C12 . . . . -0.7(8) ?
    O1 C12 C11 C10 . . . . -179.3(4) ?
    C7 C12 C11 C10 . . . . 1.4(7) ?
loop_
    _geom_hbond_atom_site_label_D
    _geom_hbond_atom_site_label_H
    _geom_hbond_atom_site_label_A
    _geom_hbond_site_symmetry_A
    _geom_hbond_distance_DH
    _geom_hbond_distance_HA
    _geom_hbond_distance_DA
    _geom_hbond_angle_DHA
    O1 H1 N1 . 0.82 1.90 2.628(4) 147.3
    C15 H15B Cg 1_655 0.96 2.85 3.570(5) 133
data_global
_journal_date_recd_electronic     2012-05-31
_journal_date_accepted     2012-06-13
_journal_name_full     'Acta Crystallographica, Section E'
_journal_year     2012
_journal_volume     68
_journal_issue      7
_journal_page_first     o2148
_journal_page_last     o2148
_journal_paper_category     QO
_journal_paper_doi     10.1107/S1600536812026876
_journal_coeditor_code     LR2067
_publ_contact_author
;
Merve Pekdemir
Department of Physics
Ondokuz May\?is University
TR-55139 Samsun
Turkey
;
_publ_contact_author_email     'merve.pekdemir@oposta.omu.edu.tr'
_publ_section_title
;
2-{(<i>E</i>)-[(3-Iodo-4-methylphenyl)imino]methyl}-4-(trifluoromethoxy)phenol
;
loop_
    _publ_author_name
    _publ_author_address
    'Pekdemir, Merve'
;
Department of Physics
Faculty of Arts and Sciences
Ondokuz May\?is University
Kurupelit
TR-55139 Samsun
Turkey
;
    'I\;s\?ik, \;Samil'
;
Department of Physics
Faculty of Arts and Sciences
Ondokuz May\?is University
Kurupelit
TR-55139 Samsun
Turkey
;
    'Alaman A\<gar, Ay\;sen'
;
Department of Chemistry
Faculty of Arts and Sciences
Ondokuz May\?is University
Kurupelit
TR-55139 Samsun
Turkey
;
