# Supplementary material for: 2-{(E)-[(3-Iodo-4-methyl­phen­yl)imino]­meth­yl}-4-(trifluoro­meth­oxy)phenol
Source: Acta Crystallogr Sect E Struct Rep Online. 2012 Jun 20;68(Pt 7):o2148. doi: 10.1107/S1600536812026876 (PMC3393956; doi:10.1107/S1600536812026876)
Supplement: Supplementary file 2 [file e-68-o2148-Isup2.hkl]

#
# h,k,l, Fc-squared, Fo-squared, sigma(Fo-squared) and status flag
#
data_I
_shelx_title ' z133 in P -1'
_shelx_refln_list_code          4
_shelx_F_calc_maximum      179.89
_exptl_crystal_F_000       408.00
_reflns_d_resolution_high  0.7898
 
loop_
 _symmetry_equiv_pos_as_xyz
 'x, y, z'
 '-x, -y, -z'
 
_cell_length_a     4.6733
_cell_length_b     6.6441
_cell_length_c    25.2825
_cell_angle_alpha  86.970
_cell_angle_beta   86.386
_cell_angle_gamma  78.087
 
_shelx_F_squared_multiplier     1.000
 
loop_
 _refln_index_h
 _refln_index_k
 _refln_index_l
 _refln_F_squared_calc
 _refln_F_squared_meas
 _refln_F_squared_sigma
 _refln_observed_status
   1   0   0    14406.54    13054.24    969.93 o
   2   0   0      370.56      359.19      7.72 o
   3   0   0        9.91       17.92      2.84 o
   4   0   0      219.69      243.85     10.97 o
   5   0   0       77.61       78.17      2.94 o
  -5   1   0       15.88       19.63      3.09 o
  -4   1   0      409.50      363.03     12.41 o
  -3   1   0     1267.20     1165.00     36.37 o
  -2   1   0     1899.95     1594.52     11.78 o
  -1   1   0      358.34      327.61     11.12 o
   0   1   0     1744.73     2248.11     46.11 o
   1   1   0     5441.27     5037.40     20.53 o
   2   1   0     4015.16     3670.03     82.35 o
   3   1   0     1102.97      990.99     29.03 o
   4   1   0       78.48       66.32      2.79 o
   5   1   0       20.83       28.19      3.04 o
  -5   2   0       27.46       28.11      2.80 o
  -4   2   0       19.17       22.16      2.39 o
  -3   2   0      131.58      114.85      5.35 o
  -2   2   0     1430.28     1363.39     50.66 o
  -1   2   0     6793.07     6706.42    715.88 o
   0   2   0     6614.59     6406.43    136.37 o
   1   2   0      735.57      707.13     13.12 o
   2   2   0       10.61       12.00      2.50 o
   3   2   0      622.99      598.89     14.04 o
   4   2   0      422.20      452.90     12.34 o
   5   2   0       60.68       62.22      3.68 o
  -4   3   0      109.69      122.06      2.96 o
  -3   3   0      150.70      148.57      3.30 o
  -2   3   0       94.45      104.32      2.49 o
  -1   3   0      714.33      610.43     13.28 o
   0   3   0     1947.68     1905.78     33.24 o
   1   3   0     3138.13     3074.88     48.09 o
   2   3   0     1254.18     1237.98      7.99 o
   3   3   0       35.52       41.29      2.79 o
   4   3   0       12.99       12.73      3.07 o
   5   3   0       62.53       63.97      4.60 o
  -4   4   0        0.11        1.90      2.64 o
  -3   4   0      275.48      316.76     10.05 o
  -2   4   0      489.70      525.36     10.97 o
  -1   4   0      673.89      661.02     16.01 o
   0   4   0       42.00       55.85      1.99 o
   1   4   0       93.24       98.66      2.27 o
   2   4   0      905.52      929.63      7.99 o
   3   4   0      598.76      656.03     26.02 o
   4   4   0      122.71      124.29      3.55 o
   5   4   0       30.44       34.27      3.38 o
  -3   5   0        1.85        0.13      2.96 o
  -2   5   0       61.97       74.59      4.87 o
  -1   5   0      386.65      353.43     16.12 o
   0   5   0      626.39      573.70     10.14 o
   1   5   0      949.24      967.10     11.94 o
   2   5   0      420.30      467.68      4.58 o
   3   5   0       99.45      102.38      4.25 o
   4   5   0       61.91       65.75      7.69 o
   5   5   0       12.06       14.17      3.66 o
  -3   6   0       50.58       43.34      7.23 o
  -2   6   0       98.38       97.84      2.73 o
  -1   6   0       45.54       45.33      2.69 o
   0   6   0       13.67       16.32      2.46 o
   1   6   0       21.36       23.09      2.03 o
   2   6   0        3.04        4.44      2.79 o
   3   6   0      150.07      166.52      4.80 o
   4   6   0        7.11       11.50      3.27 o
  -2   7   0       35.11       43.83      3.83 o
  -1   7   0       78.34       82.78      6.71 o
   0   7   0      107.73      113.94      3.47 o
   1   7   0       23.08       19.87      2.31 o
   2   7   0      112.53      120.78      3.19 o
   3   7   0       55.19       48.48      3.31 o
   4   7   0       32.22       32.49      3.65 o
   0   8   0       23.41       28.10      2.74 o
   1   8   0       32.82       37.06      2.80 o
   2   8   0       65.28       60.19      3.45 o
  -2  -8   1       47.68       48.00      3.57 o
  -1  -8   1        5.50        5.16      3.08 o
   0  -8   1        3.67        5.67      3.27 o
  -4  -7   1       20.69       27.60      9.66 o
  -3  -7   1       14.79       20.79      3.36 o
  -2  -7   1       12.11       14.33      2.85 o
  -1  -7   1       52.31       54.98      2.37 o
   0  -7   1       94.44       96.56      2.50 o
   1  -7   1      139.97      135.10     11.45 o
   2  -7   1        3.15        8.07      3.59 o
  -4  -6   1       29.16       29.91      4.35 o
  -3  -6   1      126.99      137.37      3.94 o
  -2  -6   1      128.71      130.31      3.16 o
  -1  -6   1       53.27       58.98      2.46 o
   0  -6   1        8.94        7.78      2.03 o
   1  -6   1        3.42        4.05      2.46 o
   2  -6   1       34.22       37.81      2.55 o
   3  -6   1       41.33       40.10      4.06 o
  -5  -5   1       18.96       25.21      3.39 o
  -4  -5   1       16.10       19.72      4.35 o
  -3  -5   1        5.15        4.73      3.07 o
  -2  -5   1       97.73       85.52      3.51 o
  -1  -5   1      931.61      901.52     15.39 o
   0  -5   1      898.26      972.70     12.08 o
   1  -5   1      159.01      205.90      4.59 o
   2  -5   1        1.12        4.66      3.34 o
   3  -5   1       21.81       19.62      2.61 o
  -5  -4   1      145.47      145.59      3.73 o
  -4  -4   1      265.14      298.41      7.00 o
  -3  -4   1      339.43      329.88     19.14 o
  -2  -4   1      145.58      138.96      3.21 o
  -1  -4   1       14.35       14.32      1.91 o
   0  -4   1     1303.01     1323.82     16.08 o
   1  -4   1     1372.28     1357.52      8.40 o
   2  -4   1      712.51      744.22     10.90 o
   3  -4   1       92.26       95.43      2.78 o
   4  -4   1        0.75       -0.75      2.84 o
  -5  -3   1      178.94      176.13      5.06 o
  -4  -3   1       17.56       16.84      3.05 o
  -3  -3   1      581.48      593.37     20.48 o
  -2  -3   1     2819.66     2946.94    134.13 o
  -1  -3   1     4358.42     4141.08     45.58 o
   0  -3   1     1451.91     1363.96     25.16 o
   1  -3   1      205.55      236.84      5.95 o
   2  -3   1      351.28      362.67      7.76 o
   3  -3   1      436.11      439.77      4.57 o
   4  -3   1      146.73      141.45      3.51 o
  -5  -2   1       44.49       40.38      3.22 o
  -4  -2   1      500.09      450.20     12.39 o
  -3  -2   1      598.09      591.30     16.97 o
  -2  -2   1       68.48       67.29      3.02 o
  -1  -2   1     1006.53     1210.85     13.34 o
   0  -2   1     6894.63     7256.95    127.90 o
   1  -2   1     9081.12     8962.64    252.24 o
   2  -2   1     1034.44     1012.23      5.01 o
   3  -2   1        0.41        2.45      2.78 o
   4  -2   1      299.92      322.87     15.10 o
   5  -2   1       51.44       55.79      3.08 o
  -5  -1   1        6.86        6.37      3.12 o
  -4  -1   1      167.60      175.88      6.60 o
  -3  -1   1     1059.23      980.49     26.40 o
  -2  -1   1     4555.08     4471.79    136.16 o
  -1  -1   1      701.39      625.19     13.04 o
   0  -1   1      374.33      353.80      5.72 o
   1  -1   1      776.11      878.45     37.05 o
   2  -1   1     4186.32     4065.41     38.69 o
   3  -1   1      723.90      677.41     19.49 o
   4  -1   1      446.53      481.64     14.82 o
   5  -1   1       14.07       11.31      2.76 o
  -5   0   1       62.55       59.97      2.94 o
  -4   0   1       94.53       83.11      3.43 o
  -3   0   1      277.97      318.68      5.71 o
  -2   0   1     4329.28     4113.28     71.04 o
  -1   0   1     3027.04     3257.39     74.91 o
   1   0   1     2637.15     2837.29     74.82 o
   2   0   1       10.51       13.44      2.11 o
   3   0   1     2676.95     2457.26     28.49 o
   4   0   1      381.31      361.35     15.71 o
   5   0   1       66.04       66.98      3.15 o
  -5   1   1       33.06       34.95      2.76 o
  -4   1   1      149.78      166.17      4.27 o
  -3   1   1     1255.75     1235.74     15.52 o
  -2   1   1      758.40      743.30     34.36 o
  -1   1   1     1334.23     1207.15    139.55 o
   0   1   1     1360.88     1839.60     50.16 o
   1   1   1     1167.27     1085.80      8.82 o
   2   1   1     3031.50     2907.84     70.00 o
   3   1   1      950.97      948.94     21.43 o
   4   1   1       43.81       48.99      4.20 o
   5   1   1       24.01       20.93      3.02 o
  -5   2   1        3.79        5.13      3.30 o
  -4   2   1        5.82        7.60      2.29 o
  -3   2   1      154.45      157.66      7.99 o
  -2   2   1     2886.36     2825.08    173.63 o
  -1   2   1     2311.27     2475.62     79.68 o
   0   2   1      601.12      794.75     13.60 o
   1   2   1      421.45      403.56      9.74 o
   2   2   1     1197.18     1132.75      8.09 o
   3   2   1     1349.19     1337.73     28.66 o
   4   2   1      284.66      285.87      3.82 o
   5   2   1      111.55      102.23      3.90 o
  -4   3   1       27.82       30.30      2.53 o
  -3   3   1       56.06       57.26      2.69 o
  -2   3   1        5.70        8.06      2.78 o
  -1   3   1      795.36      808.81     19.04 o
   0   3   1     1435.77     1383.23     23.53 o
   1   3   1     2679.61     2683.44     57.62 o
   2   3   1      604.66      632.53     12.57 o
   3   3   1       78.92       87.04      5.28 o
   4   3   1       91.38       97.96      3.12 o
   5   3   1       35.70       40.56      4.50 o
  -4   4   1       25.73       26.62      2.66 o
  -3   4   1      478.11      439.94     12.73 o
  -2   4   1      340.98      330.44      3.69 o
  -1   4   1      378.55      358.40     12.46 o
   0   4   1       53.95       79.62      2.28 o
   1   4   1      644.37      627.15     16.86 o
   2   4   1      746.76      679.27     10.19 o
   3   4   1      375.93      364.22      3.79 o
   4   4   1      170.26      184.88      3.38 o
   5   4   1        3.27        4.50      3.14 o
  -3   5   1        2.06        4.01      2.56 o
  -2   5   1      245.89      239.66      3.78 o
  -1   5   1      765.95      773.41     30.60 o
   0   5   1      940.89      969.90     36.38 o
   1   5   1      367.26      354.79      2.91 o
   2   5   1       17.38       20.50      2.67 o
   3   5   1       25.81       33.12      2.91 o
   4   5   1      104.94      121.98      3.94 o
   5   5   1       53.30       60.50      5.89 o
  -3   6   1       48.72       45.36      6.52 o
  -2   6   1       78.08       64.32      2.99 o
  -1   6   1       78.47       58.88      2.81 o
   0   6   1      138.53      161.48      3.28 o
   1   6   1      495.25      514.98     11.13 o
   2   6   1      308.05      316.30      5.79 o
   3   6   1       74.42       72.67      4.40 o
   4   6   1       10.07        7.41      3.16 o
  -2   7   1       76.36       79.06      3.37 o
  -1   7   1       40.31       43.55      2.46 o
   0   7   1       55.23       49.75      2.22 o
   1   7   1        0.21        1.23      2.29 o
   2   7   1       46.22       50.25      2.55 o
   3   7   1       65.49       77.39      4.37 o
   4   7   1       26.43       32.21      4.37 o
   0   8   1       43.89       44.37      2.94 o
   1   8   1       79.89       83.22      5.54 o
   2   8   1       26.72       25.87      3.61 o
  -2  -8   2       35.07       39.72      3.30 o
  -1  -8   2       55.74       70.76      2.52 o
   0  -8   2        5.56        6.96      2.84 o
  -4  -7   2       24.61       24.51      3.58 o
  -3  -7   2        4.13        3.21      2.94 o
  -2  -7   2       59.91       54.34      2.52 o
  -1  -7   2      102.38       97.85      7.71 o
   0  -7   2      136.60      145.09      7.68 o
   1  -7   2       91.54      101.05      7.11 o
   2  -7   2        0.02       10.47     10.72 o
  -4  -6   2       87.55       80.89      3.50 o
  -3  -6   2      223.13      233.30      9.43 o
  -2  -6   2      303.65      318.67     10.59 o
  -1  -6   2       27.91       30.47      2.14 o
   0  -6   2       36.46       41.05      2.18 o
   1  -6   2      183.27      189.86      5.37 o
   2  -6   2      102.80      113.58      3.89 o
   3  -6   2       40.03       48.88      3.38 o
  -5  -5   2       41.38       30.47      3.49 o
  -4  -5   2       31.44       29.38      4.45 o
  -3  -5   2       86.03      101.01      5.28 o
  -2  -5   2      680.77      782.38     20.63 o
  -1  -5   2     1574.85     1578.25     23.08 o
   0  -5   2      623.81      563.71      8.96 o
   1  -5   2      103.79       94.83      2.65 o
   2  -5   2      105.51      101.81      3.16 o
   3  -5   2       73.09       80.13      2.91 o
  -5  -4   2       17.19       20.78      4.45 o
  -4  -4   2      208.42      214.02      7.66 o
  -3  -4   2      551.31      590.92     14.29 o
  -2  -4   2       75.41      104.24      2.80 o
  -1  -4   2      273.38      298.59      5.81 o
   0  -4   2     1404.32     1390.46     30.71 o
   1  -4   2     1628.93     1505.99     17.79 o
   2  -4   2      564.15      509.62     10.58 o
   3  -4   2       11.23       15.27      3.47 o
   4  -4   2        0.82        2.15      3.01 o
  -5  -3   2       10.99       10.27      4.40 o
  -4  -3   2       72.52       73.19      3.09 o
  -3  -3   2     1019.19     1148.66     31.10 o
  -2  -3   2     7200.02     7539.30    382.99 o
  -1  -3   2     2273.09     2275.45     19.36 o
   0  -3   2      380.67      407.69      7.46 o
   1  -3   2       33.67       31.14      2.19 o
   2  -3   2     1271.23     1155.38     14.06 o
   3  -3   2      351.80      342.11      5.36 o
   4  -3   2        2.09        6.00      2.58 o
  -5  -2   2      175.06      175.22      3.73 o
  -4  -2   2      267.80      281.60      3.72 o
  -3  -2   2       16.84       15.48      2.27 o
  -2  -2   2      806.46      725.31     18.56 o
  -1  -2   2     4434.21     4201.68     66.27 o
   0  -2   2     7783.21     7293.05    116.05 o
   1  -2   2      331.66      276.63     10.61 o
   2  -2   2       68.05       61.30      2.46 o
   3  -2   2      210.88      217.09      5.53 o
   4  -2   2      593.78      606.82     10.13 o
   5  -2   2       88.07       85.81      4.37 o
  -5  -1   2       19.86       20.03      3.04 o
  -4  -1   2      355.38      329.21     13.21 o
  -3  -1   2      525.92      506.79     17.62 o
  -2  -1   2     1253.10     1200.63     11.91 o
  -1  -1   2       51.20       82.98      3.49 o
   0  -1   2        1.96       12.23      2.72 o
   1  -1   2     8206.18     7102.88    684.70 o
   2  -1   2     1932.84     1765.34     25.24 o
   3  -1   2      535.06      456.88     19.77 o
   4  -1   2      166.50      139.13      5.12 o
   5  -1   2        1.28        3.60      2.78 o
  -5   0   2       35.41       41.65      2.91 o
  -4   0   2       15.14       25.28      2.83 o
  -3   0   2      542.81      468.03      5.68 o
  -2   0   2     1139.18     1059.27     21.47 o
  -1   0   2    12312.87    11586.73    340.84 o
   0   0   2     2111.40     2711.95     22.29 o
   1   0   2      564.15      661.06     12.52 o
   2   0   2      175.23      149.62      2.99 o
   3   0   2      331.55      313.95     17.32 o
   4   0   2      307.32      298.82     14.08 o
   5   0   2       24.64       25.65      2.89 o
  -5   1   2       65.55       66.21      3.83 o
  -4   1   2      194.78      181.73     11.00 o
  -3   1   2      167.15      165.29      2.82 o
  -2   1   2       10.20        7.47      2.68 o
  -1   1   2       78.35       69.23      2.70 o
   0   1   2    11654.37    13526.75   2541.92 o
   1   1   2     8162.89     8184.84    640.33 o
   2   1   2     1760.24     1584.10     38.95 o
   3   1   2      277.63      269.81      9.80 o
   4   1   2        0.85        2.76      2.55 o
   5   1   2       72.56       84.65      3.23 o
  -5   2   2        0.00        6.42      8.04 o
  -4   2   2      154.73      159.77      3.64 o
  -3   2   2     1042.04     1027.51     16.67 o
  -2   2   2     1236.33     1142.93     16.14 o
  -1   2   2     3113.36     2938.58     72.49 o
   0   2   2     2502.95     2595.92     64.33 o
   1   2   2     1774.63     1763.21     34.21 o
   2   2   2      953.73      912.57      5.39 o
   3   2   2      998.30      943.80     15.73 o
   4   2   2      130.27      137.25      3.62 o
   5   2   2        1.12        3.04      3.11 o
  -4   3   2      153.75      145.73      3.01 o
  -3   3   2      297.84      288.14      9.03 o
  -2   3   2      115.42      103.69      3.39 o
  -1   3   2     1011.29      833.60     30.83 o
   0   3   2      632.94      533.41     16.94 o
   1   3   2     1791.01     1766.18     31.53 o
   2   3   2       44.55       49.15      3.06 o
   3   3   2      140.16      152.68     10.80 o
   4   3   2      202.67      195.87      3.43 o
   5   3   2      142.27      155.87      7.18 o
  -4   4   2       77.88       88.27      4.93 o
  -3   4   2      122.85      153.57     10.30 o
  -2   4   2      359.53      374.39      3.10 o
  -1   4   2       75.57       82.84      2.14 o
   0   4   2      725.44      686.97     14.12 o
   1   4   2     1614.09     1533.62     21.97 o
   2   4   2     1838.02     1982.55     22.85 o
   3   4   2      905.38     1056.09     11.93 o
   4   4   2       13.52       15.32      2.86 o
   5   4   2        0.05        1.56      3.89 o
  -3   5   2       15.17       20.79      2.78 o
  -2   5   2      282.53      307.34     10.80 o
  -1   5   2      782.81      745.71     16.78 o
   0   5   2      574.23      576.79     12.99 o
   1   5   2       79.46       81.84      2.21 o
   2   5   2      482.53      475.40      5.65 o
   3   5   2      234.70      248.24      4.80 o
   4   5   2      126.82      133.86      3.56 o
   5   5   2       20.11       21.59      3.36 o
  -3   6   2       32.60       29.60      5.54 o
  -2   6   2        1.96        2.76      2.50 o
  -1   6   2       36.12       42.73      2.80 o
   0   6   2      358.27      357.81     12.17 o
   1   6   2      514.46      523.14      7.89 o
   2   6   2      801.77      826.49     16.41 o
   3   6   2       23.01       33.53      4.20 o
   4   6   2       12.99       19.02      3.20 o
  -2   7   2       58.85       56.22      5.81 o
  -1   7   2       40.15       40.47      2.41 o
   0   7   2        3.49        2.81      2.35 o
   1   7   2       18.90       24.31      2.28 o
   2   7   2       19.05       20.90      2.36 o
   3   7   2       76.50       77.32      4.91 o
   4   7   2       19.61       21.39      4.05 o
   0   8   2       52.62       45.97      5.06 o
   1   8   2       19.53       17.38      3.06 o
   2   8   2        0.02        3.83      3.25 o
  -2  -8   3       26.26       31.98      3.55 o
  -1  -8   3       42.08       43.36      3.10 o
   0  -8   3        0.29        3.00      3.17 o
  -4  -7   3        4.48       11.59      3.65 o
  -3  -7   3        6.22        2.89      2.90 o
  -2  -7   3      154.24      162.58      4.83 o
  -1  -7   3      182.57      194.77      3.88 o
   0  -7   3      155.97      171.28      6.01 o
   1  -7   3       18.97       29.13      4.88 o
   2  -7   3        0.00        4.70     13.55 o
  -4  -6   3       38.76       46.46      5.01 o
  -3  -6   3      128.17      140.50      3.93 o
  -2  -6   3       53.15       59.89      3.79 o
  -1  -6   3       84.16       83.90      3.37 o
   0  -6   3      246.83      252.43      5.31 o
   1  -6   3      315.42      322.64      8.17 o
   2  -6   3       97.98       99.94      5.02 o
   3  -6   3       26.38       33.70      4.36 o
  -5  -5   3       19.06       23.65      3.43 o
  -4  -5   3       83.27       78.96      7.59 o
  -3  -5   3      255.23      257.25     22.02 o
  -2  -5   3      855.29      807.79     28.09 o
  -1  -5   3     1535.44     1435.67     74.77 o
   0  -5   3      226.55      270.44      2.61 o
   1  -5   3       18.69       16.60      2.25 o
   2  -5   3      279.29      252.60      4.99 o
   3  -5   3      156.01      153.48      5.46 o
  -5  -4   3        6.18        7.48      5.36 o
  -4  -4   3      133.98      160.64      3.39 o
  -3  -4   3       22.30       20.25      2.75 o
  -2  -4   3        9.58       10.97      2.22 o
  -1  -4   3      937.08      983.45     49.25 o
   0  -4   3     2687.46     2604.13     46.01 o
   1  -4   3     1133.19     1261.73     15.17 o
   2  -4   3      239.76      236.99      2.95 o
   3  -4   3       11.29       14.82      2.67 o
   4  -4   3       21.53       22.76      3.11 o
  -5  -3   3      110.31       98.10      4.85 o
  -4  -3   3      662.48      705.05     24.65 o
  -3  -3   3      887.11      853.01     32.13 o
  -2  -3   3      691.01      613.69     22.85 o
  -1  -3   3     1118.14      980.86     14.39 o
   0  -3   3      131.40      177.79      3.66 o
   1  -3   3      218.57      191.58      3.33 o
   2  -3   3      648.69      645.10      3.97 o
   3  -3   3      362.96      372.66      3.63 o
   4  -3   3      131.97      142.60      6.02 o
  -5  -2   3      101.21       90.58      3.81 o
  -4  -2   3       69.10       56.39      3.04 o
  -3  -2   3      118.90      124.99      4.01 o
  -2  -2   3     1263.47     1390.04     24.70 o
  -1  -2   3     2149.38     2426.97     35.43 o
   0  -2   3     3070.58     3148.27     31.50 o
   1  -2   3      131.32      165.66      2.78 o
   2  -2   3       56.59       82.55      2.68 o
   3  -2   3      195.24      195.73     10.67 o
   4  -2   3       10.53       19.21      2.62 o
   5  -2   3       23.71       31.71      4.68 o
  -5  -1   3       64.26       65.33      3.27 o
  -4  -1   3      565.27      574.42     13.81 o
  -3  -1   3     1152.07     1091.32     38.03 o
  -2  -1   3      959.15      948.35     14.71 o
  -1  -1   3      102.87      178.53      3.18 o
   0  -1   3        8.13       10.86      2.44 o
   1  -1   3     4190.31     4398.60    111.61 o
   2  -1   3     2480.65     2246.86     54.87 o
   3  -1   3      609.42      580.57     12.13 o
   4  -1   3        4.14        5.47      2.54 o
   5  -1   3       17.20       19.20      3.87 o
  -5   0   3        0.08       -0.40      2.97 o
  -4   0   3       13.17       21.37      2.40 o
  -3   0   3     1216.38     1233.90     42.75 o
  -2   0   3     6202.01     6049.35    144.27 o
  -1   0   3     1553.23     1738.52      9.30 o
   0   0   3      477.32      526.70     11.25 o
   1   0   3      752.55      844.71      9.24 o
   2   0   3     1844.27     1749.52     48.28 o
   3   0   3     1104.16     1037.67     23.82 o
   4   0   3      269.28      261.87      8.15 o
   5   0   3       21.00       23.29      2.77 o
  -5   1   3       95.38       98.34      3.64 o
  -4   1   3      145.08      155.82      3.18 o
  -3   1   3      258.29      234.09      9.99 o
  -2   1   3       86.06      117.43      3.64 o
  -1   1   3     4515.82     4826.65    280.89 o
   0   1   3     1404.39     1826.73     34.76 o
   1   1   3     3312.35     3344.92     75.60 o
   2   1   3     1499.37     1454.32     12.16 o
   3   1   3       32.34       35.17      2.43 o
   4   1   3       62.41       57.86      2.79 o
   5   1   3       79.40       75.63      3.33 o
  -5   2   3        5.38        7.52      3.97 o
  -4   2   3      281.51      275.61      5.77 o
  -3   2   3     2688.99     2747.69     62.33 o
  -2   2   3     1971.41     1886.16      5.90 o
  -1   2   3      829.90      913.62     33.97 o
   0   2   3      176.82      186.17      3.50 o
   1   2   3     1048.93     1002.72     15.28 o
   2   2   3     2999.77     2774.84     85.34 o
   3   2   3     1028.72     1001.25     22.91 o
   4   2   3       57.37       58.22      2.59 o
   5   2   3        0.16        2.06      3.19 o
  -4   3   3       30.48       30.79      2.91 o
  -3   3   3      258.15      268.86      4.96 o
  -2   3   3      522.76      533.15     18.16 o
  -1   3   3     3757.12     3985.71     66.88 o
   0   3   3     5812.93     6049.18    129.63 o
   1   3   3     1518.18     1629.68     37.09 o
   2   3   3       66.86       62.62      2.82 o
   3   3   3      923.46     1005.63     10.77 o
   4   3   3      323.79      365.52      9.33 o
   5   3   3       65.80       72.94      3.65 o
  -4   4   3      137.74      133.33      5.24 o
  -3   4   3       88.85       82.56      4.52 o
  -2   4   3       77.70       79.36      4.99 o
  -1   4   3       22.12       30.20      1.98 o
   0   4   3      718.10      746.41     15.20 o
   1   4   3     1874.08     1822.62     34.49 o
   2   4   3     1127.74     1064.57     15.22 o
   3   4   3      689.27      722.38      6.42 o
   4   4   3        1.57        2.23      2.84 o
   5   4   3       23.79       29.21      3.32 o
  -3   5   3       64.18       70.34      3.85 o
  -2   5   3      249.95      245.49      2.93 o
  -1   5   3      430.02      436.71     10.74 o
   0   5   3      168.63      171.21      5.47 o
   1   5   3       12.43       18.47      2.47 o
   2   5   3      170.31      179.10      5.32 o
   3   5   3       65.39       70.14      4.30 o
   4   5   3       94.64      101.78     10.29 o
   5   5   3        4.61        2.38      3.41 o
  -3   6   3        6.10        7.98      3.94 o
  -2   6   3        8.68       12.90      2.57 o
  -1   6   3      102.34      108.66      4.39 o
   0   6   3      314.50      332.45      8.06 o
   1   6   3      228.95      229.24      5.28 o
   2   6   3       29.07       30.51      2.44 o
   3   6   3        2.38        4.70      4.15 o
   4   6   3       15.69       23.30      3.27 o
  -2   7   3       27.73       24.22      6.07 o
  -1   7   3        5.27        3.45      2.36 o
   0   7   3       24.22       30.44      2.79 o
   1   7   3       44.18       46.60      2.49 o
   2   7   3       56.85       61.06      2.43 o
   3   7   3       17.66       16.79      4.60 o
   4   7   3        7.41       10.01      3.56 o
   0   8   3       46.72       40.81      7.13 o
   1   8   3        7.62        4.76      2.69 o
   2   8   3        1.07        2.57      2.59 o
  -2  -8   4       20.89       23.15      2.75 o
  -1  -8   4        0.02        3.61      3.49 o
   0  -8   4       20.51       16.32      3.73 o
  -4  -7   4        0.36        4.20      5.01 o
  -3  -7   4       31.71       32.42      2.99 o
  -2  -7   4      156.18      159.16      4.99 o
  -1  -7   4      300.70      306.32     10.29 o
   0  -7   4       53.79       55.63      4.04 o
   1  -7   4        0.11        2.31      3.50 o
   2  -7   4        5.69        6.92      3.83 o
  -4  -6   4       47.20       62.52     12.67 o
  -3  -6   4       66.34       65.15      2.87 o
  -2  -6   4        8.66        9.16      2.27 o
  -1  -6   4        6.95        8.23      2.25 o
   0  -6   4      293.64      285.33     10.95 o
   1  -6   4      213.35      223.04      4.98 o
   2  -6   4       19.85       27.71      2.89 o
   3  -6   4        0.19        0.35      4.75 o
  -5  -5   4        2.82        3.39      5.71 o
  -4  -5   4       75.06       78.84      5.84 o
  -3  -5   4      409.36      444.45     14.89 o
  -2  -5   4      638.15      698.28     27.17 o
  -1  -5   4       30.77       33.47      1.95 o
   0  -5   4       22.37       31.61      2.26 o
   1  -5   4      150.71      149.74      3.84 o
   2  -5   4      311.26      319.43      8.87 o
   3  -5   4      122.55      133.15      4.65 o
  -5  -4   4       19.14       22.60      4.60 o
  -4  -4   4       98.46       96.57      6.47 o
  -3  -4   4        1.82        1.73      2.43 o
  -2  -4   4      273.13      284.04     10.36 o
  -1  -4   4     1920.48     1867.64     45.14 o
   0  -4   4     1407.54     1397.04     16.40 o
   1  -4   4      538.53      453.42      9.34 o
   2  -4   4       13.06       10.48      2.44 o
   3  -4   4       20.76       26.04      5.44 o
   4  -4   4       45.00       46.88      4.60 o
  -5  -3   4       14.07       14.85      3.73 o
  -4  -3   4      163.80      159.82      4.29 o
  -3  -3   4     1225.33     1336.96     37.52 o
  -2  -3   4      267.85      206.77      8.85 o
  -1  -3   4      419.73      432.43     12.71 o
   0  -3   4      445.05      361.48      7.23 o
   1  -3   4     1763.11     1645.51     27.40 o
   2  -3   4     1296.96     1194.30     19.59 o
   3  -3   4      132.36      130.50      6.40 o
   4  -3   4      111.15      112.57      4.55 o
  -5  -2   4        1.38        0.53      3.43 o
  -4  -2   4        0.04        2.63      2.73 o
  -3  -2   4      335.47      361.22      9.46 o
  -2  -2   4     3770.52     3728.57    115.31 o
  -1  -2   4     6959.58     8266.55   1897.76 o
   0  -2   4     4245.17     4096.85     58.17 o
   1  -2   4      898.15      873.42     13.88 o
   2  -2   4      170.47      159.19      2.97 o
   3  -2   4      600.08      548.22      7.00 o
   4  -2   4       11.03       22.35      4.80 o
   5  -2   4        3.00        7.85      3.14 o
  -5  -1   4      245.18      242.40     10.96 o
  -4  -1   4      459.11      483.77     13.27 o
  -3  -1   4      662.76      720.04     14.60 o
  -2  -1   4       29.04       29.41      2.42 o
  -1  -1   4     2449.37     2403.89     23.64 o
   0  -1   4    12078.15    13117.18   1838.14 o
   1  -1   4    10111.68     9081.26     68.50 o
   2  -1   4     2414.47     2182.14     29.65 o
   3  -1   4       80.47       65.49      2.43 o
   4  -1   4      136.37      163.47      7.99 o
   5  -1   4       94.39      106.56      5.44 o
  -5   0   4       26.78       25.45      3.06 o
  -4   0   4      115.66       95.88      2.77 o
  -3   0   4     1269.74     1183.62     28.49 o
  -2   0   4     4613.64     4404.97     62.16 o
  -1   0   4     8211.46     7743.03    176.46 o
   0   0   4       37.90       44.42      5.31 o
   1   0   4    11154.85    14288.45   1721.04 o
   2   0   4     1197.56      981.79     19.48 o
   3   0   4     1387.62     1278.54     16.70 o
   4   0   4      350.72      323.61     10.87 o
   5   0   4       20.16       16.29      3.12 o
  -5   1   4       62.73       57.24      4.70 o
  -4   1   4      149.90      136.40      4.77 o
  -3   1   4        1.16        4.38      2.30 o
  -2   1   4       36.84       31.92      2.65 o
  -1   1   4     5330.66     5084.42    191.37 o
   0   1   4    25555.67    24923.19   4141.65 o
   1   1   4    32360.54    41406.54   4605.45 o
   2   1   4      458.54      442.01      7.10 o
   3   1   4       26.57       23.32      2.24 o
   4   1   4      265.68      262.52     10.08 o
   5   1   4       59.70       76.18      3.38 o
  -5   2   4       20.42       24.62      2.73 o
  -4   2   4      211.57      233.62      6.58 o
  -3   2   4      775.10      744.23     32.93 o
  -2   2   4      639.64      615.63     22.61 o
  -1   2   4      421.78      408.75     12.47 o
   0   2   4     6711.85     6401.32    108.73 o
   1   2   4     2236.25     1994.60     15.80 o
   2   2   4     1632.58     1546.33     25.04 o
   3   2   4      854.12      863.19     16.18 o
   4   2   4       18.47       20.24      2.64 o
   5   2   4       18.13       19.88      3.64 o
  -4   3   4        1.60        2.86      2.57 o
  -3   3   4      262.82      295.54      3.41 o
  -2   3   4     1093.31     1063.60     37.66 o
  -1   3   4     1974.50     1983.58     31.07 o
   0   3   4     3878.23     3856.99     86.94 o
   1   3   4       71.70       71.53      2.48 o
   2   3   4      384.31      385.58      4.01 o
   3   3   4      275.08      259.02      4.75 o
   4   3   4      290.14      288.40     15.22 o
   5   3   4       26.94       24.58      3.54 o
  -4   4   4       58.16       62.85      3.01 o
  -3   4   4      119.86      123.59      6.11 o
  -2   4   4        3.66        5.54      2.27 o
  -1   4   4      322.70      291.36      7.55 o
   0   4   4     1081.94      884.99     19.80 o
   1   4   4     1065.65     1039.90     28.33 o
   2   4   4      422.10      460.94      8.58 o
   3   4   4       10.96       17.74      4.20 o
   4   4   4       32.04       33.99      2.93 o
   5   4   4       37.75       35.59      3.39 o
  -3   5   4       30.77       31.08      6.17 o
  -2   5   4      299.46      323.96      6.74 o
  -1   5   4      119.82      124.17      3.81 o
   0   5   4       15.02       14.15      1.90 o
   1   5   4      172.58      170.94      4.20 o
   2   5   4      429.36      437.96      8.17 o
   3   5   4      277.30      301.63     13.43 o
   4   5   4       29.49       32.05      3.04 o
   5   5   4        5.67        9.17      3.45 o
  -3   6   4       19.13       20.50      3.72 o
  -2   6   4       38.37       50.33      2.70 o
  -1   6   4      172.00      181.47     11.12 o
   0   6   4      190.49      179.67      2.97 o
   1   6   4      209.83      196.72      5.64 o
   2   6   4       46.91       40.67      2.35 o
   3   6   4        6.64        5.06      4.20 o
   4   6   4       53.49       57.96      3.36 o
  -2   7   4       20.05       13.75      6.12 o
  -1   7   4        1.44        0.27      2.26 o
   0   7   4       19.11       24.71      2.56 o
   1   7   4       53.49       62.32      2.23 o
   2   7   4       43.15       44.85      2.42 o
   3   7   4        0.23       -3.54      4.55 o
   4   7   4        0.81        1.29      3.50 o
   0   8   4       24.32       20.96      3.01 o
   1   8   4        6.43        3.65      3.10 o
   2   8   4        0.03        1.74      2.64 o
  -2  -8   5        3.99        6.76      2.98 o
  -1  -8   5        4.98        5.59      2.83 o
   0  -8   5        7.98        9.15      3.92 o
  -3  -7   5       51.39       53.20      4.23 o
  -2  -7   5      118.98      124.89      3.77 o
  -1  -7   5      130.47      132.26      3.89 o
   0  -7   5        0.09        1.31      2.23 o
   1  -7   5        7.17        6.19      2.49 o
   2  -7   5       29.83       31.84      3.82 o
  -4  -6   5       71.99       75.78      5.18 o
  -3  -6   5       16.06       21.99      2.95 o
  -2  -6   5       34.02       33.21      2.44 o
  -1  -6   5        8.46       10.24      2.29 o
   0  -6   5      154.23      171.35      5.62 o
   1  -6   5      136.30      157.62      4.96 o
   2  -6   5       79.68       78.35      5.04 o
   3  -6   5        2.94        0.10      4.70 o
  -5  -5   5       16.67       12.79      4.96 o
  -4  -5   5       50.63       61.65      5.28 o
  -3  -5   5      207.68      218.88     10.17 o
  -2  -5   5      483.46      444.66     18.74 o
  -1  -5   5        1.43        4.32      1.97 o
   0  -5   5      306.57      295.58      5.52 o
   1  -5   5      315.61      337.52     13.31 o
   2  -5   5       92.60       99.77      3.58 o
   3  -5   5       34.41       34.18      4.07 o
  -5  -4   5       67.40       59.72      4.85 o
  -4  -4   5        0.08        0.90      3.17 o
  -3  -4   5       64.00       69.57      2.61 o
  -2  -4   5      285.31      251.00      6.99 o
  -1  -4   5     1991.80     1911.38     59.22 o
   0  -4   5     2187.69     2024.57     62.77 o
   1  -4   5      146.17      167.33      2.70 o
   2  -4   5        2.98        4.98      2.84 o
   3  -4   5      127.38      132.49      3.08 o
   4  -4   5       42.57       40.76      4.70 o
  -5  -3   5      123.93      114.12      4.06 o
  -4  -3   5      821.57      787.14     20.38 o
  -3  -3   5      402.29      378.90     12.02 o
  -2  -3   5      848.68      887.22     26.85 o
  -1  -3   5        9.49        4.52      2.02 o
   0  -3   5     1893.90     2076.75     38.96 o
   1  -3   5     3111.24     3051.75     85.26 o
   2  -3   5     1048.23     1052.60     20.09 o
   3  -3   5      218.76      244.18      4.15 o
   4  -3   5       13.00       13.20      4.15 o
  -5  -2   5       18.31       13.53      3.51 o
  -4  -2   5        0.50        1.34      2.65 o
  -3  -2   5     1190.32     1222.00     31.28 o
  -2  -2   5     1774.52     1774.15     39.55 o
  -1  -2   5     5376.72     5693.19    136.33 o
   0  -2   5     1032.26      971.37     13.55 o
   1  -2   5      211.80      233.96      4.50 o
   2  -2   5     1056.64     1100.87     10.57 o
   3  -2   5      638.32      623.08      5.23 o
   4  -2   5      266.50      293.59     14.24 o
   5  -2   5       13.07       16.33      3.18 o
  -5  -1   5      235.90      223.76      7.92 o
  -4  -1   5      273.18      243.46      6.32 o
  -3  -1   5      432.95      391.51      6.55 o
  -2  -1   5        9.33        9.40      2.41 o
  -1  -1   5     2691.72     3087.57     58.65 o
   0  -1   5     2727.79     2944.58     22.28 o
   1  -1   5     1691.09     1750.47     77.29 o
   2  -1   5     1156.54     1022.34     14.64 o
   3  -1   5       30.31       26.86      2.75 o
   4  -1   5      141.86      128.61      3.37 o
   5  -1   5      159.31      156.87      4.93 o
  -5   0   5        0.09       -0.73      3.77 o
  -4   0   5      212.21      245.51      8.57 o
  -3   0   5     1277.75     1297.49     65.09 o
  -2   0   5      705.37      643.59      6.85 o
  -1   0   5      464.20      496.99      5.18 o
   0   0   5     1423.61     1825.09     11.80 o
   1   0   5    10870.44    14103.18   2501.96 o
   2   0   5     4199.20     3978.24     36.82 o
   3   0   5      996.91      905.28      9.98 o
   4   0   5       29.96       41.05      3.67 o
   5   0   5       21.48       26.78      3.18 o
  -5   1   5       32.21       32.91      4.08 o
  -4   1   5       10.05       13.33      2.54 o
  -3   1   5       73.84       83.81      5.16 o
  -2   1   5     6684.73     6713.56     17.40 o
  -1   1   5     7225.20     7511.00    139.17 o
   0   1   5     1109.21     1432.89     39.96 o
   1   1   5     6051.42     6240.67    124.35 o
   2   1   5       15.54       13.60      2.26 o
   3   1   5     1092.03     1084.87     15.22 o
   4   1   5      718.14      700.77      9.89 o
   5   1   5       93.46       87.84      3.27 o
  -5   2   5       34.27       32.35      2.79 o
  -4   2   5      166.68      175.22      8.31 o
  -3   2   5      116.72      118.23      3.68 o
  -2   2   5       89.97       90.28      2.46 o
  -1   2   5      853.31      818.92     24.60 o
   0   2   5     1960.47     2072.04     52.97 o
   1   2   5     1550.93     1612.65     18.34 o
   2   2   5     1299.03     1254.81     23.98 o
   3   2   5      122.72      134.77      5.06 o
   4   2   5       10.06        6.69      2.49 o
   5   2   5        2.12        4.47      3.54 o
  -4   3   5       14.79       14.47      2.43 o
  -3   3   5      348.50      324.22     22.34 o
  -2   3   5     1128.07     1045.35     17.32 o
  -1   3   5     1385.13     1394.31     24.77 o
   0   3   5       57.65       63.02      4.24 o
   1   3   5        3.15        3.75      1.98 o
   2   3   5     1013.51      934.20     23.04 o
   3   3   5      426.64      427.76      4.25 o
   4   3   5      131.23      148.07      6.02 o
   5   3   5       13.72       15.04      3.46 o
  -4   4   5       26.54       21.15      3.66 o
  -3   4   5        1.53        0.17      2.45 o
  -2   4   5      256.88      255.30     12.66 o
  -1   4   5      459.10      491.03     11.32 o
   0   4   5     1286.10     1356.28     18.24 o
   1   4   5      496.62      484.41     19.42 o
   2   4   5      281.50      241.08      7.02 o
   3   4   5       20.63       23.82      4.30 o
   4   4   5       54.13       60.86      5.01 o
   5   4   5       35.94       41.05      4.09 o
  -3   5   5       36.07       30.46      3.43 o
  -2   5   5      273.18      238.14     15.86 o
  -1   5   5       23.90       20.74      2.14 o
   0   5   5       43.71       52.05      2.52 o
   1   5   5      437.17      459.68      7.46 o
   2   5   5      436.06      443.37     14.20 o
   3   5   5      356.32      343.57      7.81 o
   4   5   5       37.53       40.09      3.11 o
   5   5   5        0.10        3.14      3.66 o
  -3   6   5       21.46       29.44      7.08 o
  -2   6   5       67.35       65.57      3.82 o
  -1   6   5      366.04      351.44     15.13 o
   0   6   5      429.21      375.05      7.75 o
   1   6   5       38.87       35.96      2.52 o
   2   6   5        2.48        3.35      2.30 o
   3   6   5        0.57        1.11      4.25 o
   4   6   5       34.61       46.59      8.39 o
  -2   7   5        7.69        2.88      6.02 o
  -1   7   5        0.13        4.29      2.36 o
   0   7   5        0.67        3.65      2.23 o
   1   7   5      140.60      132.82      6.68 o
   2   7   5       60.68       61.46      2.63 o
   3   7   5        3.22        6.08      3.22 o
   4   7   5        0.10        0.75      3.50 o
   0   8   5        1.30        4.31      2.80 o
   1   8   5        1.66        3.08      2.59 o
   2   8   5       26.10       29.37      2.80 o
  -2  -8   6        4.56        5.83      3.11 o
  -1  -8   6       22.52       20.40      3.28 o
   0  -8   6       39.21       35.80      3.65 o
  -3  -7   6       90.40       91.15      3.43 o
  -2  -7   6      141.60      139.46      7.87 o
  -1  -7   6       31.05       37.87      2.58 o
   0  -7   6        0.70        2.28      2.18 o
   1  -7   6       17.62       17.02      2.77 o
  -4  -6   6       65.30       49.90     11.07 o
  -3  -6   6        0.35        0.86      2.86 o
  -2  -6   6       76.03       79.38      3.22 o
  -1  -6   6      731.97      732.32     28.08 o
   0  -6   6      473.06      451.35     11.37 o
   1  -6   6       91.95       91.77      4.28 o
   2  -6   6       28.89       27.73      3.54 o
   3  -6   6        8.40        7.18      4.80 o
  -5  -5   6       33.69       32.67      6.02 o
  -4  -5   6      158.98      144.68     21.21 o
  -3  -5   6      456.98      450.02     15.93 o
  -2  -5   6      254.91      270.91     11.64 o
  -1  -5   6      198.19      183.02      7.04 o
   0  -5   6       72.10       79.48      3.00 o
   1  -5   6      495.72      501.55     14.41 o
   2  -5   6      179.30      189.30      4.77 o
   3  -5   6       10.61       14.74      3.04 o
  -5  -4   6       47.17       35.45      4.65 o
  -4  -4   6       15.48       13.35      4.10 o
  -3  -4   6      217.73      232.97     13.11 o
  -2  -4   6     1894.18     1997.89     84.68 o
  -1  -4   6     1140.21     1166.70     52.03 o
   0  -4   6     1072.06     1049.15     21.25 o
   1  -4   6       40.48       31.80      2.09 o
   2  -4   6      168.38      163.09      4.65 o
   3  -4   6      321.08      319.68      3.58 o
   4  -4   6       45.82       53.40      4.85 o
  -5  -3   6       60.00       60.65      3.81 o
  -4  -3   6      339.48      306.44      8.64 o
  -3  -3   6      577.28      613.64     18.75 o
  -2  -3   6      192.10      252.51     13.64 o
  -1  -3   6     4644.78     4534.95    148.86 o
   0  -3   6     2439.60     2266.49     44.04 o
   1  -3   6     3142.38     3025.16     69.11 o
   2  -3   6      413.09      368.01      3.52 o
   3  -3   6        6.98        3.89      3.19 o
   4  -3   6       33.92       39.97      3.97 o
  -5  -2   6        2.41        2.10      3.20 o
  -4  -2   6       80.27       65.23      4.12 o
  -3  -2   6     1387.65     1388.99     24.85 o
  -2  -2   6     4133.03     4066.63     60.47 o
  -1  -2   6     4410.24     4611.27    133.43 o
   0  -2   6      223.01      216.86      6.50 o
   1  -2   6      788.79      711.33      4.39 o
   2  -2   6     1872.71     1582.93     21.77 o
   3  -2   6      503.08      468.20      3.86 o
   4  -2   6       44.92       35.88      2.95 o
   5  -2   6        2.08        4.05      3.39 o
  -5  -1   6       67.73       63.82      3.19 o
  -4  -1   6       91.16      112.34      3.04 o
  -3  -1   6        2.84        6.10      2.33 o
  -2  -1   6     1649.67     1672.89     27.36 o
  -1  -1   6     7578.56     7334.64     77.62 o
   0  -1   6     9459.17     9068.20     76.99 o
   1  -1   6     5745.29     5649.06    563.33 o
   2  -1   6       50.60       40.24      3.08 o
   3  -1   6      213.57      210.70      4.88 o
   4  -1   6      157.22      172.02      3.31 o
   5  -1   6      132.05      136.04      4.92 o
  -5   0   6      103.37      104.44      4.60 o
  -4   0   6      485.51      458.93     10.75 o
  -3   0   6      930.63      901.10     24.00 o
  -2   0   6       21.44        4.63      2.36 o
  -1   0   6        1.13        1.13      2.86 o
   0   0   6     2509.02     2523.82     30.14 o
   1   0   6       48.20       42.15      2.59 o
   2   0   6     2145.69     1831.61     29.67 o
   3   0   6      331.05      324.92      7.07 o
   4   0   6       10.31       17.64      2.60 o
   5   0   6        0.66        4.70      2.87 o
  -5   1   6       36.70       31.37      2.84 o
  -4   1   6        4.22        9.47      2.56 o
  -3   1   6      176.52      164.24      3.02 o
  -2   1   6     2167.85     2182.88      8.50 o
  -1   1   6     4252.77     4028.01     98.35 o
   0   1   6     3475.00     3400.21     64.21 o
   1   1   6     5847.88     5986.89    115.80 o
   2   1   6     1081.40     1034.95     18.55 o
   3   1   6      444.77      407.91     10.97 o
   4   1   6      425.72      447.13     12.24 o
   5   1   6       27.68       28.70      3.33 o
  -5   2   6       44.07       46.82      3.55 o
  -4   2   6      166.36      166.60      5.42 o
  -3   2   6       55.56       54.90      2.53 o
  -2   2   6       11.16       13.55      2.22 o
  -1   2   6      536.95      493.15      7.72 o
   0   2   6     3411.10     3211.90     59.30 o
   1   2   6     3720.57     3685.99     56.76 o
   2   2   6      460.05      432.25      3.51 o
   3   2   6       49.62       48.19      3.25 o
   4   2   6       40.55       36.93      2.59 o
   5   2   6       21.52       23.78      3.70 o
  -4   3   6       68.87       77.96      2.87 o
  -3   3   6      419.66      472.14     15.61 o
  -2   3   6      775.81      823.32      4.73 o
  -1   3   6      855.29      845.40     31.26 o
   0   3   6       36.71       45.24      2.47 o
   1   3   6      636.05      612.38     10.24 o
   2   3   6     1281.28     1307.90      9.65 o
   3   3   6      669.42      663.14      4.38 o
   4   3   6      184.24      170.35      5.54 o
   5   3   6        3.92        6.67      3.11 o
  -4   4   6       21.85       18.12      7.23 o
  -3   4   6        0.76        2.56      2.46 o
  -2   4   6       53.04       62.31      2.44 o
  -1   4   6      687.54      636.71     20.93 o
   0   4   6     1131.84      955.41      7.64 o
   1   4   6      173.54      166.24      2.38 o
   2   4   6        0.42        2.28      2.13 o
   3   4   6      133.41      135.62      4.98 o
   4   4   6      123.73      144.76      3.55 o
   5   4   6       58.29       56.68      3.39 o
  -3   5   6      182.41      177.43     16.18 o
  -2   5   6       87.47       81.51      3.78 o
  -1   5   6        0.15        2.57      1.94 o
   0   5   6      154.43      134.89      2.53 o
   1   5   6      891.27      849.61     24.06 o
   2   5   6      586.24      584.54     19.59 o
   3   5   6       84.37      103.48      3.11 o
   4   5   6       21.21       20.43      3.64 o
   5   5   6        3.18        1.69      3.34 o
  -3   6   6        0.19        5.91      3.71 o
  -2   6   6       68.97       70.59      3.10 o
  -1   6   6      246.99      250.10      8.45 o
   0   6   6      232.48      221.86      6.53 o
   1   6   6       13.55       14.18      2.25 o
   2   6   6      126.20      138.09      4.68 o
   3   6   6      359.16      375.91     13.83 o
   4   6   6       26.33       26.10      3.19 o
  -2   7   6        0.02        3.64      5.01 o
  -1   7   6       27.59       28.60      2.89 o
   0   7   6       47.76       57.42      5.36 o
   1   7   6      124.83      125.90      7.14 o
   2   7   6       90.25       88.20      5.13 o
   3   7   6       71.95       63.70      3.72 o
   4   7   6        3.30        4.22      3.50 o
   0   8   6        2.86        4.49      3.21 o
   1   8   6       12.90       13.36      3.31 o
   2   8   6       28.67       31.71      2.75 o
  -1  -8   7       41.31       46.09      5.08 o
  -3  -7   7       85.19       91.75      6.47 o
  -2  -7   7       92.70       95.21      5.58 o
  -1  -7   7        0.31        2.90      2.54 o
   0  -7   7        3.53        7.51      2.43 o
   1  -7   7       32.91       27.97      2.83 o
  -4  -6   7        3.28        9.40      3.34 o
  -3  -6   7       36.41       33.47      4.25 o
  -2  -6   7      278.47      284.98     16.57 o
  -1  -6   7      759.37      745.70     34.30 o
   0  -6   7      339.41      368.35      5.73 o
   1  -6   7       58.78       71.41      5.07 o
   2  -6   7       22.23       17.64      3.63 o
  -5  -5   7       59.09       42.23      5.21 o
  -4  -5   7      181.65      200.68     19.67 o
  -3  -5   7      204.23      200.91      6.61 o
  -2  -5   7       41.84       30.82      2.85 o
  -1  -5   7      121.37      119.67      4.73 o
   0  -5   7      701.83      740.43     22.25 o
   1  -5   7      573.39      619.40     14.95 o
   2  -5   7      286.73      318.73      7.82 o
   3  -5   7       17.63       20.38      4.40 o
  -5  -4   7        5.68        0.56      4.60 o
  -4  -4   7        7.37        5.29      3.29 o
  -3  -4   7      590.32      608.13     29.99 o
  -2  -4   7     1199.50     1132.29     60.34 o
  -1  -4   7     1513.01     1392.82     60.56 o
   0  -4   7      249.71      213.09     10.10 o
   1  -4   7      169.99      164.98      4.53 o
   2  -4   7      296.80      304.55     14.64 o
   3  -4   7      287.08      282.06      7.81 o
   4  -4   7       58.18       61.35      3.76 o
  -5  -3   7       88.16       83.51      3.79 o
  -4  -3   7       17.94       18.88      2.99 o
  -3  -3   7        4.43        8.36      2.72 o
  -2  -3   7       49.92       52.15      2.46 o
  -1  -3   7     1826.57     1996.12     76.50 o
   0  -3   7     3246.42     3381.94     55.55 o
   1  -3   7     1052.31     1012.95     23.82 o
   2  -3   7      250.35      276.97      3.94 o
   3  -3   7        1.64        0.20      2.57 o
   4  -3   7       23.63       23.99      2.97 o
  -5  -2   7       21.97       23.24      3.31 o
  -4  -2   7     1458.34     1426.23     36.71 o
  -3  -2   7     1810.27     1656.74     38.56 o
  -2  -2   7     1034.23     1057.09      8.23 o
  -1  -2   7      858.81      826.34     22.12 o
   0  -2   7      426.77      462.15      7.58 o
   1  -2   7     1073.68     1153.39     10.24 o
   2  -2   7       96.19       90.55      2.82 o
   3  -2   7      415.23      441.69      6.90 o
   4  -2   7       22.44       28.53      2.87 o
   5  -2   7        0.73        1.72      3.15 o
  -5  -1   7       22.00       20.85      4.00 o
  -4  -1   7       18.16       14.61      2.65 o
  -3  -1   7      275.68      304.40      3.45 o
  -2  -1   7     1855.04     1856.53     22.29 o
  -1  -1   7     3287.11     3815.29     65.35 o
   0  -1   7      435.01      455.02      6.88 o
   1  -1   7       21.60       36.22      2.63 o
   2  -1   7     1226.92     1307.95     10.52 o
   3  -1   7      487.19      472.68      4.08 o
   4  -1   7      289.33      272.30      6.36 o
   5  -1   7       10.15       18.81      4.40 o
  -5   0   7       75.45       69.78      3.23 o
  -4   0   7      403.58      443.13      7.46 o
  -3   0   7      808.26      840.63     25.01 o
  -2   0   7      313.06      323.65      3.65 o
  -1   0   7      165.02      168.35      3.84 o
   0   0   7     3238.62     3804.09    154.92 o
   1   0   7       82.67       76.57      2.85 o
   2   0   7     1367.28     1237.06      7.53 o
   3   0   7      185.50      164.71      3.87 o
   4   0   7       18.17       21.77      2.65 o
   5   0   7       29.91       28.44      3.62 o
  -5   1   7        0.16        1.49      2.78 o
  -4   1   7       64.82       53.20      2.63 o
  -3   1   7      711.67      753.14     22.40 o
  -2   1   7     2916.40     2768.96      8.65 o
  -1   1   7     1824.94     2001.50     54.18 o
   0   1   7      641.90      733.78     17.25 o
   1   1   7      564.31      662.67     12.47 o
   2   1   7     2519.68     2329.99     27.47 o
   3   1   7     1145.74     1131.12     18.45 o
   4   1   7      106.80      109.76      2.80 o
   5   1   7       14.45       15.06      2.99 o
  -5   2   7       46.26       43.72      4.13 o
  -4   2   7      123.46      129.71      5.39 o
  -3   2   7        9.62       15.73      2.39 o
  -2   2   7      700.65      731.70     17.65 o
  -1   2   7     1350.48     1226.66      4.89 o
   0   2   7     3325.25     3705.33     99.89 o
   1   2   7     4752.02     4997.46     43.57 o
   2   2   7     1142.69     1123.82     26.96 o
   3   2   7       34.12       32.72      2.24 o
   4   2   7       85.64       97.43      2.67 o
   5   2   7       45.35       52.31      3.14 o
  -4   3   7       94.42       94.65      3.14 o
  -3   3   7      957.93      906.45     31.80 o
  -2   3   7     3249.61     3077.25     82.05 o
  -1   3   7       70.84       66.48      2.29 o
   0   3   7       17.75       18.85      1.99 o
   1   3   7      574.08      575.60     11.80 o
   2   3   7     1416.85     1322.98     18.93 o
   3   3   7      310.06      296.55     20.08 o
   4   3   7        9.27        9.01      2.80 o
   5   3   7        0.65        1.38      3.12 o
  -4   4   7        3.82        8.81      5.49 o
  -3   4   7        7.55       10.47      2.53 o
  -2   4   7       10.32       15.73      2.22 o
  -1   4   7      974.44     1001.66     29.06 o
   0   4   7     1035.22     1124.99     35.17 o
   1   4   7      394.41      408.09     18.12 o
   2   4   7        2.92        5.19      2.15 o
   3   4   7      324.46      330.40     11.93 o
   4   4   7      244.75      273.50      7.71 o
   5   4   7       25.01       26.50      4.09 o
  -3   5   7      145.07      139.42      7.49 o
  -2   5   7        0.49        2.76      2.27 o
  -1   5   7       68.17       71.48      3.61 o
   0   5   7      383.27      403.89     16.70 o
   1   5   7      522.47      542.93     24.12 o
   2   5   7      268.33      232.64      4.69 o
   3   5   7       41.53       31.86      2.88 o
   4   5   7        8.67        7.94      4.40 o
   5   5   7        8.29       12.66      4.25 o
  -2   6   7       65.49       57.69      3.57 o
  -1   6   7       72.32       68.88      4.47 o
   0   6   7        0.25        3.17      2.22 o
   1   6   7       44.18       48.03      2.29 o
   2   6   7       96.21       95.35      3.95 o
   3   6   7      151.47      165.89      7.31 o
   4   6   7       15.57       15.02      4.45 o
  -1   7   7       48.07       49.00      2.96 o
   0   7   7      131.22      117.06      7.60 o
   1   7   7       55.47       49.15      3.94 o
   2   7   7        4.75        3.27      2.46 o
   3   7   7        3.35        5.17      3.24 o
   4   7   7        4.76        9.30      4.91 o
   0   8   7        1.05        3.81      2.85 o
   1   8   7       29.71       26.68      3.70 o
   2   8   7       11.84       12.10      2.68 o
  -1  -8   8       60.00       58.12      8.17 o
  -3  -7   8       59.24       55.65      3.01 o
  -2  -7   8       34.32       31.78      2.60 o
  -1  -7   8        2.37        4.49      2.93 o
   0  -7   8       71.64       74.96      2.61 o
   1  -7   8       81.20       82.35      3.77 o
  -4  -6   8        3.82        3.68      3.41 o
  -3  -6   8       72.82       83.29      6.08 o
  -2  -6   8      328.24      338.03     19.45 o
  -1  -6   8      395.76      409.47     20.55 o
   0  -6   8      108.89      105.96      5.48 o
   1  -6   8       10.16       13.14      2.34 o
   2  -6   8       58.28       59.12      4.48 o
  -4  -5   8      114.18       95.30      4.35 o
  -3  -5   8        4.66        7.09      2.60 o
  -2  -5   8       19.68       21.65      2.32 o
  -1  -5   8      383.87      416.09     17.60 o
   0  -5   8      354.05      364.25     10.08 o
   1  -5   8      351.84      341.00     11.83 o
   2  -5   8       43.39       45.18      3.16 o
   3  -5   8        0.70       -2.23      4.35 o
  -5  -4   8        0.71        4.35      4.70 o
  -4  -4   8       49.52       49.73      3.38 o
  -3  -4   8      929.50      937.06     43.05 o
  -2  -4   8      907.96      949.87     59.41 o
  -1  -4   8      298.59      295.50     14.04 o
   0  -4   8      344.73      328.29     12.69 o
   1  -4   8      538.34      534.77      9.90 o
   2  -4   8      459.13      436.40      9.63 o
   3  -4   8      138.30      149.11      3.27 o
   4  -4   8       28.20       25.94      4.55 o
  -5  -3   8       58.74       53.36      4.05 o
  -4  -3   8       13.55       14.26      3.59 o
  -3  -3   8       39.50       32.43      3.69 o
  -2  -3   8     1768.09     1875.02    103.37 o
  -1  -3   8      951.99      687.62     30.07 o
   0  -3   8     1814.84     1690.27     45.71 o
   1  -3   8      848.26      834.80     11.07 o
   2  -3   8        1.19        1.37      2.50 o
   3  -3   8       84.99       86.48      3.29 o
   4  -3   8       49.70       52.14      3.15 o
  -5  -2   8       25.33       24.55      3.58 o
  -4  -2   8      245.31      239.08      5.94 o
  -3  -2   8     1250.69     1377.33     44.08 o
  -2  -2   8      476.29      422.63      3.75 o
  -1  -2   8     2165.86     2469.16     93.71 o
   0  -2   8     3181.51     3046.44     48.40 o
   1  -2   8     3426.78     3089.76     42.97 o
   2  -2   8     1558.28     1446.84     16.51 o
   3  -2   8       81.28       70.61      5.26 o
   4  -2   8        3.63        3.11      2.82 o
   5  -2   8       28.67       19.77      4.70 o
  -5  -1   8        9.22       11.22      4.01 o
  -4  -1   8       25.38       20.02      2.54 o
  -3  -1   8      432.21      402.66     14.99 o
  -2  -1   8     3663.71     3675.71     19.72 o
  -1  -1   8     4767.02     4617.70     70.01 o
   0  -1   8     5944.85     5824.96     50.32 o
   1  -1   8      291.83      249.67     11.63 o
   2  -1   8      640.33      537.95     16.54 o
   3  -1   8      533.05      506.94     17.32 o
   4  -1   8      136.93      127.55      4.60 o
   5  -1   8       11.64       11.23      5.51 o
  -5   0   8      103.42      101.26      5.36 o
  -4   0   8      474.74      445.20      6.67 o
  -3   0   8      395.00      407.75     15.23 o
  -2   0   8        7.30        6.25      2.34 o
  -1   0   8     1847.22     1758.83      7.74 o
   0   0   8     6297.44     6135.78    123.09 o
   1   0   8    11601.70    17665.73   1216.41 o
   2   0   8     2592.08     2416.61     96.72 o
   3   0   8       36.16       42.94      2.33 o
   4   0   8       35.61       40.01      2.60 o
   5   0   8       86.93      100.37      4.74 o
  -5   1   8        0.16        2.30      3.06 o
  -4   1   8       90.06      107.08      4.17 o
  -3   1   8      811.07      799.86      9.15 o
  -2   1   8     2464.66     2536.92     29.48 o
  -1   1   8     4052.50     4010.45     79.68 o
   0   1   8        4.13        6.41      2.31 o
   1   1   8     2045.48     1923.76     19.47 o
   2   1   8     2407.56     2312.19     40.79 o
   3   1   8      729.46      654.13     18.50 o
   4   1   8      102.77      101.78      2.74 o
   5   1   8        0.13        2.09      3.17 o
  -5   2   8       21.67       14.93      4.56 o
  -4   2   8       59.59       56.79      2.67 o
  -3   2   8        5.71       10.62      2.47 o
  -2   2   8      493.54      483.34     10.06 o
  -1   2   8     1817.58     1709.00      8.69 o
   0   2   8     5135.67     4841.82     86.89 o
   1   2   8      632.46      587.85      5.72 o
   2   2   8      784.83      810.74     17.28 o
   3   2   8       72.88       61.02      2.52 o
   4   2   8      234.60      210.16      4.21 o
   5   2   8       54.10       56.11      2.84 o
  -4   3   8      118.58      126.58      6.57 o
  -3   3   8      236.88      257.98     11.32 o
  -2   3   8      466.36      493.12     17.99 o
  -1   3   8        4.16        7.46      2.34 o
   0   3   8     1641.70     1590.82     30.24 o
   1   3   8     5597.02     5584.30    101.27 o
   2   3   8      524.17      525.04      8.28 o
   3   3   8      172.18      184.20      7.61 o
   4   3   8        0.33       -1.30      3.00 o
   5   3   8       18.09       23.00      3.57 o
  -4   4   8        0.61        2.43      6.47 o
  -3   4   8      164.70      176.50      7.13 o
  -2   4   8      410.50      436.41     17.84 o
  -1   4   8      723.31      706.03     22.38 o
   0   4   8      542.00      519.17     18.97 o
   1   4   8      121.02      154.90      8.53 o
   2   4   8      209.80      208.31      6.14 o
   3   4   8      305.70      344.96      3.89 o
   4   4   8      109.20      111.35      4.55 o
   5   4   8       15.52       11.76      3.36 o
  -3   5   8        8.29       11.98      3.22 o
  -2   5   8       14.41       20.70      2.52 o
  -1   5   8      228.63      239.50     11.12 o
   0   5   8      467.59      442.33     21.12 o
   1   5   8      378.51      335.76     12.23 o
   2   5   8       48.61       57.70      3.85 o
   3   5   8        2.55        2.72      2.84 o
   4   5   8       21.29       28.42      4.40 o
   5   5   8       13.84       17.93      3.54 o
  -2   6   8       36.35       28.01      4.20 o
  -1   6   8       42.76       41.03      2.93 o
   0   6   8        3.89        6.94      1.99 o
   1   6   8       52.07       58.01      2.15 o
   2   6   8      150.36      153.79      7.83 o
   3   6   8       15.42        7.95      3.06 o
   4   6   8        3.68       -0.25      4.55 o
  -1   7   8       51.02       50.20      2.54 o
   0   7   8       66.22       62.97      4.10 o
   1   7   8       20.78       16.81      2.46 o
   2   7   8        1.78        0.02      2.39 o
   3   7   8       20.40       24.34      3.15 o
   4   7   8        8.09       12.09      4.91 o
   0   8   8        3.65        4.47      3.03 o
   1   8   8       19.20       19.16      2.93 o
   2   8   8       16.20       14.38      2.82 o
  -3  -7   9       29.17       33.54      3.00 o
  -2  -7   9        0.24        1.03      2.53 o
  -1  -7   9       24.45       25.17      2.34 o
   0  -7   9      116.83      123.03      3.14 o
   1  -7   9       56.62       59.49      3.96 o
  -4  -6   9       30.84       11.53      4.91 o
  -3  -6   9      192.69      202.03     11.49 o
  -2  -6   9      244.99      225.23     12.35 o
  -1  -6   9      110.88       99.87      6.18 o
   0  -6   9       90.64      102.08      3.66 o
   1  -6   9       44.22       42.04      2.49 o
   2  -6   9       61.15       61.49      4.55 o
  -4  -5   9       48.83       53.14      4.18 o
  -3  -5   9       26.66       18.33      2.53 o
  -2  -5   9      129.56      148.16     10.49 o
  -1  -5   9      386.17      354.02     19.55 o
   0  -5   9       12.63       12.07      2.07 o
   1  -5   9       99.24      115.12      3.05 o
   2  -5   9        9.67       14.56      4.05 o
   3  -5   9        0.15        2.23      4.35 o
  -5  -4   9       29.76       19.32      4.60 o
  -4  -4   9      329.29      321.95     17.91 o
  -3  -4   9      370.67      349.93     20.44 o
  -2  -4   9      422.99      379.77     24.16 o
  -1  -4   9      161.43      139.99     10.33 o
   0  -4   9      901.72      958.04     17.85 o
   1  -4   9     1100.61     1188.28     19.34 o
   2  -4   9      433.22      462.59     15.35 o
   3  -4   9       52.78       63.33      7.71 o
   4  -4   9        0.24        1.72      4.55 o
  -5  -3   9       48.11       39.19      3.58 o
  -4  -3   9       43.72       33.10      3.02 o
  -3  -3   9       90.65      115.45     11.81 o
  -2  -3   9      583.25      556.48     59.98 o
  -1  -3   9     1496.62     1616.90     72.00 o
   0  -3   9     1286.21     1217.39     32.69 o
   1  -3   9      158.09      127.07      3.29 o
   2  -3   9      141.90      147.50      8.32 o
   3  -3   9      207.81      207.36      3.29 o
   4  -3   9      112.05      119.40      3.36 o
  -5  -2   9      128.10      126.13      3.48 o
  -4  -2   9      322.17      326.10     13.30 o
  -3  -2   9      361.12      299.34      4.13 o
  -2  -2   9      284.68      305.70      3.84 o
  -1  -2   9        1.94        4.66      2.25 o
   0  -2   9     3307.45     3358.82    106.26 o
   1  -2   9     1454.15     1481.49     12.17 o
   2  -2   9     1810.62     1696.02     23.97 o
   3  -2   9      225.28      219.07      6.45 o
   4  -2   9        6.58        3.54      3.99 o
   5  -2   9       18.65       17.70      5.87 o
  -5  -1   9        3.18        3.49      3.08 o
  -4  -1   9      238.16      263.01      3.47 o
  -3  -1   9      747.52      827.70     13.80 o
  -2  -1   9     3029.89     3092.28     24.13 o
  -1  -1   9     3080.51     3396.53     57.14 o
   0  -1   9      470.52      469.47     11.61 o
   1  -1   9      816.80      731.47     37.29 o
   2  -1   9      305.98      316.63      8.82 o
   3  -1   9      838.38      790.30     10.01 o
   4  -1   9      168.33      178.12      7.59 o
   5  -1   9        2.05        5.61      3.16 o
  -5   0   9      110.94      108.95      5.31 o
  -4   0   9      479.36      515.26     15.03 o
  -3   0   9        7.85        8.56      2.44 o
  -2   0   9      181.01      165.16      3.24 o
  -1   0   9     3200.38     3249.58     14.97 o
   0   0   9     5137.96     5681.14     43.74 o
   1   0   9      492.54      468.11     18.95 o
   2   0   9       37.16       46.59      2.21 o
   3   0   9       17.02       22.36      2.19 o
   4   0   9      224.83      216.09      6.11 o
   5   0   9       95.92       83.89      6.35 o
  -5   1   9       14.72       13.78      2.60 o
  -4   1   9       99.59      100.47      7.42 o
  -3   1   9      822.26      861.65      6.83 o
  -2   1   9      812.95      802.37      4.67 o
  -1   1   9      182.23      195.13      4.96 o
   0   1   9      411.38      454.12      3.89 o
   1   1   9     4648.87     5007.94    177.40 o
   2   1   9     6507.20     6455.42     90.50 o
   3   1   9      519.83      490.81     11.60 o
   4   1   9       50.28       52.40      2.60 o
   5   1   9        2.30        3.36      3.84 o
  -5   2   9        7.68        6.98      5.19 o
  -4   2   9        0.08        1.36      2.61 o
  -3   2   9      167.97      162.31      3.25 o
  -2   2   9      897.04      884.00     18.59 o
  -1   2   9     4161.29     4067.08     26.46 o
   0   2   9     1859.60     2129.95     67.03 o
   1   2   9      434.72      530.87      4.41 o
   2   2   9       56.48       72.59      2.43 o
   3   2   9      359.03      352.62     10.65 o
   4   2   9      180.10      192.62      9.05 o
   5   2   9       93.04       88.62      3.31 o
  -4   3   9       85.19       83.51      4.60 o
  -3   3   9       90.80       83.56      2.87 o
  -2   3   9      447.19      441.70      7.09 o
  -1   3   9      908.43      941.09     50.04 o
   0   3   9      910.54      947.08     28.20 o
   1   3   9     1810.79     1850.78     39.96 o
   2   3   9      609.62      567.93      7.42 o
   3   3   9       10.83       10.12      2.44 o
   4   3   9        1.26        6.17      4.75 o
   5   3   9        1.95        5.82      3.53 o
  -4   4   9       16.92       16.18      3.54 o
  -3   4   9      114.47      113.75      9.33 o
  -2   4   9      892.49      795.25     24.54 o
  -1   4   9      452.41      432.95      8.82 o
   0   4   9        3.30        4.95      1.89 o
   1   4   9       66.05       70.92      2.78 o
   2   4   9      218.47      220.29     12.31 o
   3   4   9      235.48      234.69      6.93 o
   4   4   9        0.51        2.68      4.05 o
   5   4   9        1.83        3.77      3.63 o
  -3   5   9        0.08        2.66      3.46 o
  -2   5   9       21.19       25.21      2.55 o
  -1   5   9      352.30      328.24     16.96 o
   0   5   9      296.70      307.15     10.23 o
   1   5   9      161.36      148.76      6.28 o
   2   5   9        1.32        1.37      2.27 o
   3   5   9       10.14       17.16      2.84 o
   4   5   9       95.41      104.94      3.69 o
   5   5   9       13.39       17.73      3.52 o
  -2   6   9        5.96        7.46      3.15 o
  -1   6   9       16.58       12.51      2.16 o
   0   6   9       51.24       60.47      3.74 o
   1   6   9      120.02      115.79     11.43 o
   2   6   9      170.80      166.64      8.40 o
   3   6   9       82.22       82.98      8.42 o
   4   6   9       27.67       19.58      3.27 o
  -1   7   9       58.30       50.91      7.35 o
   0   7   9       83.49       70.62      5.28 o
   1   7   9       22.29       16.18      2.87 o
   2   7   9        4.32        7.04      2.55 o
   3   7   9        5.85        7.12      3.06 o
   1   8   9        4.95        4.85      3.20 o
   2   8   9       16.42       14.02      2.76 o
  -3  -7  10        5.18        3.46      2.95 o
  -2  -7  10        8.00       14.22      2.51 o
  -1  -7  10       91.28       88.82      4.39 o
   0  -7  10       92.97       95.49      3.97 o
   1  -7  10       30.19       32.09      3.37 o
  -4  -6  10       64.55       57.43      5.11 o
  -3  -6  10      259.98      221.75     12.04 o
  -2  -6  10      232.51      230.62     15.25 o
  -1  -6  10       82.52       88.32      4.65 o
   0  -6  10       29.80       37.35      2.83 o
   1  -6  10       62.12       69.54      3.24 o
   2  -6  10       56.67       63.41      4.60 o
  -4  -5  10       17.59       10.26      3.46 o
  -3  -5  10       10.52        7.35      3.16 o
  -2  -5  10      185.42      211.88     13.86 o
  -1  -5  10      830.59      892.46     50.76 o
   0  -5  10     1006.37      986.69     42.94 o
   1  -5  10      111.54      103.22      2.83 o
   2  -5  10        0.17        4.65      4.05 o
   3  -5  10        0.16        3.79      5.36 o
  -5  -4  10       34.40       40.16      4.03 o
  -4  -4  10      350.52      335.25     15.06 o
  -3  -4  10      347.93      326.77     19.63 o
  -2  -4  10      200.19      231.88     11.67 o
  -1  -4  10       65.22       70.36      4.13 o
   0  -4  10      254.91      232.37     11.88 o
   1  -4  10      727.04      701.57      8.61 o
   2  -4  10      373.54      351.48      9.86 o
   3  -4  10       14.42       13.40      4.10 o
   4  -4  10        9.58        6.27      4.70 o
  -5  -3  10       16.60       18.69      3.53 o
  -4  -3  10        1.10        4.46      3.79 o
  -3  -3  10      490.89      489.28     33.02 o
  -2  -3  10     2114.92     2106.68    108.06 o
  -1  -3  10     3068.71     2754.01    128.65 o
   0  -3  10      807.05      792.05     30.24 o
   1  -3  10       29.72       33.50      2.32 o
   2  -3  10      338.56      318.16     11.68 o
   3  -3  10      224.12      213.13      3.31 o
   4  -3  10      124.13      126.22      4.75 o
  -5  -2  10       87.94       86.71      6.55 o
  -4  -2  10      401.87      410.48     20.22 o
  -3  -2  10      574.34      641.08     23.62 o
  -2  -2  10      406.56      438.11     21.65 o
  -1  -2  10     2852.81     2751.93     87.20 o
   0  -2  10     5667.90     5291.11    186.25 o
   1  -2  10     3719.65     3495.41     87.71 o
   2  -2  10      471.09      467.18      3.84 o
   3  -2  10       25.96       24.94      2.68 o
   4  -2  10       10.37       19.97      4.91 o
   5  -2  10       60.53       64.63      5.01 o
  -5  -1  10        7.41        8.60      3.13 o
  -4  -1  10      128.85      124.76      5.06 o
  -3  -1  10      982.43      996.59     26.54 o
  -2  -1  10     2619.60     2727.08     45.93 o
  -1  -1  10      434.33      395.99      8.70 o
   0  -1  10      236.07      333.49     37.24 o
   1  -1  10     1188.44     1188.99     22.99 o
   2  -1  10     2006.29     1860.92     68.44 o
   3  -1  10      309.03      289.98     12.69 o
   4  -1  10       14.82       11.59      4.25 o
   5  -1  10        6.65        5.08      3.51 o
  -5   0  10       41.58       39.13      3.28 o
  -4   0  10       29.30       32.02      2.70 o
  -3   0  10       53.03       51.70      2.40 o
  -2   0  10     1019.27     1074.14     49.73 o
  -1   0  10     2044.37     1937.47     13.86 o
   0   0  10     4434.82     4370.20     29.20 o
   1   0  10     2108.96     2153.75     38.47 o
   2   0  10        1.40        1.86      2.12 o
   3   0  10      512.49      468.81     21.78 o
   4   0  10      103.66      110.20      4.24 o
   5   0  10       10.17       16.89      3.92 o
  -5   1  10       63.41       64.53      3.60 o
  -4   1  10      334.12      333.51     10.99 o
  -3   1  10      591.81      574.87      5.92 o
  -2   1  10      245.62      286.76      3.94 o
  -1   1  10     2541.68     2891.00     47.52 o
   0   1  10     2582.37     2499.86      8.67 o
   1   1  10     1755.76     1546.27     31.40 o
   2   1  10       89.21       68.74      3.39 o
   3   1  10      200.67      178.71      2.81 o
   4   1  10       10.02       11.11      2.48 o
   5   1  10       49.02       51.81      4.20 o
  -4   2  10        8.07       18.06      5.31 o
  -3   2  10      286.83      327.87      7.75 o
  -2   2  10      497.30      510.36     15.00 o
  -1   2  10     3184.12     3263.61     54.61 o
   0   2  10      363.24      313.41     11.14 o
   1   2  10      254.93      267.85      2.96 o
   2   2  10     1854.04     1818.49     25.25 o
   3   2  10      586.69      557.63     15.12 o
   4   2  10      151.57      141.95      5.93 o
   5   2  10       28.29       24.89      3.17 o
  -4   3  10       48.05       42.44      3.76 o
  -3   3  10       37.22       43.28      5.76 o
  -2   3  10       64.83       65.04      2.57 o
  -1   3  10      414.54      408.33     19.25 o
   0   3  10     1988.43     1812.87     50.71 o
   1   3  10      293.67      246.96      9.91 o
   2   3  10       77.46       92.56      2.63 o
   3   3  10        0.48        2.91      2.20 o
   4   3  10       81.05       82.06      5.44 o
   5   3  10       19.85       21.35      3.32 o
  -4   4  10       13.05       12.20      3.57 o
  -3   4  10      148.23      147.70      5.28 o
  -2   4  10      234.34      249.02      3.06 o
  -1   4  10      229.22      221.47      5.82 o
   0   4  10        1.33        1.33      2.33 o
   1   4  10      639.84      618.35     27.05 o
   2   4  10      489.08      555.13     13.29 o
   3   4  10      262.62      302.01      8.35 o
   4   4  10       47.68       45.20      3.29 o
   5   4  10        0.08        2.91      3.38 o
  -3   5  10        1.25       -1.65      3.63 o
  -2   5  10       80.50       82.65      5.03 o
  -1   5  10      191.65      196.30      7.62 o
   0   5  10      347.41      315.63     13.26 o
   1   5  10      140.06      129.14      4.93 o
   2   5  10       14.80       11.58      2.24 o
   3   5  10       66.29       70.54      4.42 o
   4   5  10       72.61       72.83      3.29 o
   5   5  10       20.90       22.07      3.52 o
  -2   6  10       45.55       37.10      3.56 o
  -1   6  10        0.64        4.44      2.22 o
   0   6  10      108.48      114.47      6.49 o
   1   6  10      235.95      212.95      8.79 o
   2   6  10      149.30      141.77      9.34 o
   3   6  10       26.01       24.27      2.88 o
   4   6  10        0.67        0.71      3.27 o
  -1   7  10       28.03       21.24      2.90 o
   0   7  10       44.66       36.40      2.35 o
   1   7  10       14.68       12.91      2.88 o
   2   7  10       24.67       29.23      2.85 o
   3   7  10       41.94       39.86      4.21 o
   1   8  10        3.99        4.74      3.06 o
   2   8  10        6.98        5.52      2.80 o
  -3  -7  11        0.00        2.17      3.15 o
  -2  -7  11       46.85       45.32      2.99 o
  -1  -7  11      131.73      134.56      5.60 o
   0  -7  11      105.19      113.15      6.55 o
   1  -7  11      120.52      123.21     21.67 o
  -4  -6  11       55.78       50.36      4.11 o
  -3  -6  11      172.23      160.55      6.40 o
  -2  -6  11      101.75       91.12      9.16 o
  -1  -6  11       10.23       12.74      2.41 o
   0  -6  11      195.03      185.76      7.93 o
   1  -6  11      106.85      109.88      4.58 o
   2  -6  11       74.24       81.67      4.85 o
  -4  -5  11        0.60        1.32      3.47 o
  -3  -5  11      113.03      106.18      4.78 o
  -2  -5  11      583.24      562.72     42.57 o
  -1  -5  11      572.77      502.36     31.05 o
   0  -5  11     1249.73     1240.97     56.07 o
   1  -5  11      193.81      204.04      5.50 o
   2  -5  11       21.58       22.55      4.15 o
   3  -5  11       66.29       55.17      4.75 o
  -5  -4  11       77.74       65.45      4.88 o
  -4  -4  11      266.42      263.13     22.91 o
  -3  -4  11      356.16      307.65     19.08 o
  -2  -4  11       25.28       12.82      2.93 o
  -1  -4  11      258.80      256.27     15.90 o
   0  -4  11      434.77      454.73     19.49 o
   1  -4  11      522.37      558.28     10.13 o
   2  -4  11      219.96      239.60      4.70 o
   3  -4  11       13.60       16.74      4.10 o
   4  -4  11        5.72        3.69      4.80 o
  -5  -3  11        0.49        0.66      3.40 o
  -4  -3  11       90.24       97.00     10.67 o
  -3  -3  11      336.56      351.56     21.17 o
  -2  -3  11     1471.22     1356.67     88.89 o
  -1  -3  11      951.88      963.07     53.54 o
   0  -3  11        0.96        1.88      2.79 o
   1  -3  11      443.09      485.72     13.73 o
   2  -3  11      486.36      512.34     16.43 o
   3  -3  11      242.52      266.93     14.18 o
   4  -3  11       56.94       67.21      5.41 o
  -5  -2  11      103.87      104.83     11.73 o
  -4  -2  11       37.13       35.40      2.99 o
  -3  -2  11      491.87      579.01     15.57 o
  -2  -2  11      370.40      346.91      6.10 o
  -1  -2  11     2290.15     2442.50    102.60 o
   0  -2  11     3053.34     3264.78    120.98 o
   1  -2  11      302.82      323.70      3.40 o
   2  -2  11       30.37       23.68      2.61 o
   3  -2  11       25.37       28.75      2.72 o
   4  -2  11       75.30       71.40      4.35 o
   5  -2  11        6.55        7.34      3.49 o
  -5  -1  11       41.58       40.44      3.69 o
  -4  -1  11      297.34      313.54      6.75 o
  -3  -1  11     1614.88     1616.35     71.23 o
  -2  -1  11     1168.33     1165.65     25.21 o
  -1  -1  11       63.27       83.12      4.98 o
   0  -1  11     1292.68     1337.07      6.67 o
   1  -1  11     1247.21     1149.69     13.04 o
   2  -1  11      593.86      589.73     14.37 o
   3  -1  11      110.87       94.77      3.72 o
   4  -1  11       11.73       19.04      3.08 o
   5  -1  11        8.04        6.29      3.24 o
  -5   0  11       25.17       29.93      3.31 o
  -4   0  11       90.01       69.52      5.56 o
  -3   0  11      604.11      592.32     24.98 o
  -2   0  11     1755.35     1750.72     28.14 o
  -1   0  11     4674.41     4782.60     11.53 o
   0   0  11      983.59     1148.52     12.68 o
   1   0  11       75.25       88.81      3.25 o
   2   0  11       25.36       26.38      2.11 o
   3   0  11      694.51      700.38     16.67 o
   4   0  11      234.77      222.05     11.38 o
   5   0  11       28.30       28.03      3.34 o
  -5   1  11       53.43       52.07      3.05 o
  -4   1  11      307.55      293.31     10.43 o
  -3   1  11      365.49      414.11      7.51 o
  -2   1  11       17.39       16.37      2.54 o
  -1   1  11      210.67      165.02      3.01 o
   0   1  11     1811.24     1921.05     70.33 o
   1   1  11     2052.61     2267.89     28.64 o
   2   1  11      208.15      226.84      5.59 o
   3   1  11        2.12        2.16      2.31 o
   4   1  11        3.78        4.33      2.46 o
   5   1  11        9.42       10.02      3.40 o
  -4   2  11       40.77       34.32      3.99 o
  -3   2  11      427.68      397.33     17.32 o
  -2   2  11     1134.32     1106.38     33.93 o
  -1   2  11      720.61      657.75      7.99 o
   0   2  11      170.04      214.07      8.72 o
   1   2  11       22.55       21.22      2.30 o
   2   2  11     2655.99     2719.34     65.47 o
   3   2  11      894.85      885.63     27.92 o
   4   2  11       80.12       80.31      2.67 o
   5   2  11        1.53        3.57      3.57 o
  -4   3  11       45.88       46.78      3.18 o
  -3   3  11        3.33        4.97      3.54 o
  -2   3  11      238.21      215.19      5.15 o
  -1   3  11     1047.62     1046.76     51.91 o
   0   3  11      779.05      843.08     23.23 o
   1   3  11     1241.52     1288.08     42.33 o
   2   3  11      401.88      411.56      5.46 o
   3   3  11        0.64        4.11      2.38 o
   4   3  11       47.87       46.83      2.64 o
   5   3  11       27.79       31.83      3.77 o
  -4   4  11       20.21       17.22      7.64 o
  -3   4  11      185.51      163.95     12.19 o
  -2   4  11      455.03      392.86     14.62 o
  -1   4  11      364.37      355.79     13.22 o
   0   4  11      167.35      176.01      6.74 o
   1   4  11      279.59      287.70      7.62 o
   2   4  11      461.39      447.92      9.19 o
   3   4  11       82.18       70.44      2.62 o
   4   4  11        5.85        8.06      3.24 o
   5   4  11        0.78        0.77      3.38 o
  -3   5  11       18.34       15.10      3.68 o
  -2   5  11      160.51      154.52      6.85 o
  -1   5  11       21.34       19.03      2.05 o
   0   5  11      145.15      151.91      6.96 o
   1   5  11       18.34       14.44      2.29 o
   2   5  11       17.82       21.23      2.48 o
   3   5  11       68.18       71.45      3.44 o
   4   5  11       28.00       39.07      3.64 o
   5   5  11       13.34       14.23      3.94 o
  -2   6  11       50.56       38.51      3.38 o
  -1   6  11       39.31       44.19      3.59 o
   0   6  11      123.69      119.33      6.98 o
   1   6  11       97.86       89.33      5.67 o
   2   6  11       58.27       53.67      5.26 o
   3   6  11        0.14        1.12      2.79 o
   4   6  11       19.60       22.39      3.34 o
  -1   7  11        5.01        5.39      2.91 o
   0   7  11        1.20        3.60      2.24 o
   1   7  11       48.18       52.89      3.25 o
   2   7  11       31.71       32.82      2.57 o
   3   7  11       41.02       40.79      4.13 o
   1   8  11       15.32       11.91      2.79 o
  -2  -7  12       42.12       38.62      2.89 o
  -1  -7  12      107.84      103.36      6.77 o
   0  -7  12       77.57       71.90      5.59 o
   1  -7  12       37.20       36.83      4.71 o
  -4  -6  12       70.51       56.55      4.53 o
  -3  -6  12       61.89       53.63      3.40 o
  -2  -6  12       31.40       32.66      3.11 o
  -1  -6  12       28.07       31.69      2.20 o
   0  -6  12      178.80      178.61      9.51 o
   1  -6  12      101.62      111.77      7.26 o
   2  -6  12       43.99       50.06      5.71 o
  -4  -5  12       19.10       24.37      3.46 o
  -3  -5  12      229.80      204.96     13.85 o
  -2  -5  12      520.82      495.52     43.36 o
  -1  -5  12      588.16      592.34     31.60 o
   0  -5  12       18.10       21.03      4.00 o
   1  -5  12       42.21       44.37      2.87 o
   2  -5  12       87.37       91.28      4.55 o
   3  -5  12       99.54       97.50      4.96 o
  -4  -4  12      106.77       93.79      5.16 o
  -3  -4  12       28.39       28.70      3.77 o
  -2  -4  12      280.09      232.56     12.48 o
  -1  -4  12     1085.45     1070.94     73.37 o
   0  -4  12     1544.66     1430.13     66.48 o
   1  -4  12      228.90      232.40      8.70 o
   2  -4  12       22.90       18.76      3.94 o
   3  -4  12        1.89        1.16      4.20 o
   4  -4  12        6.53       11.66      3.36 o
  -5  -3  12       11.84       11.56      3.66 o
  -4  -3  12      148.72      146.72     13.83 o
  -3  -3  12      275.12      283.82     20.11 o
  -2  -3  12      980.26      986.00     61.58 o
  -1  -3  12       97.92       67.50      4.98 o
   0  -3  12       75.31       71.20      2.77 o
   1  -3  12     1294.93     1209.38     35.94 o
   2  -3  12      647.59      582.30     21.62 o
   3  -3  12      159.29      151.00      5.31 o
   4  -3  12        7.56        6.68      4.35 o
  -5  -2  12       36.10       34.22      4.70 o
  -4  -2  12       42.71       54.10      3.30 o
  -3  -2  12      663.76      641.27     15.65 o
  -2  -2  12     2317.92     2292.80     68.62 o
  -1  -2  12     2429.86     2153.76    102.68 o
   0  -2  12      779.72      562.31     18.45 o
   1  -2  12      698.37      636.40     10.50 o
   2  -2  12       14.87       11.48      2.56 o
   3  -2  12       50.30       48.19      3.19 o
   4  -2  12       46.44       49.66      5.31 o
  -5  -1  12       68.20       66.47      5.99 o
  -4  -1  12      202.24      189.43      6.91 o
  -3  -1  12     1188.80     1223.85     68.05 o
  -2  -1  12      308.98      298.98      7.74 o
  -1  -1  12      473.45      548.33      4.97 o
   0  -1  12     2322.75     2410.79     42.07 o
   1  -1  12     4574.24     4567.96    137.88 o
   2  -1  12     1192.32     1085.12     18.44 o
   3  -1  12        2.47        6.62      2.83 o
   4  -1  12        1.91        4.00      2.86 o
   5  -1  12        4.19       12.30      3.62 o
  -5   0  12        3.15        5.29      3.26 o
  -4   0  12        9.44       12.19      3.54 o
  -3   0  12      465.06      501.73     12.97 o
  -2   0  12     1751.50     1847.87     21.09 o
  -1   0  12     2401.88     2409.63     70.57 o
   0   0  12      974.48     1007.51      6.88 o
   1   0  12      115.60      133.27      3.20 o
   2   0  12     1241.08     1120.53     31.40 o
   3   0  12      552.64      514.13     22.19 o
   4   0  12       78.56       74.81      3.45 o
   5   0  12       18.86       15.71      3.46 o
  -5   1  12       73.90       73.40      3.83 o
  -4   1  12      102.29      104.80      2.84 o
  -3   1  12      235.48      221.18     15.30 o
  -2   1  12       37.29       35.63      2.68 o
  -1   1  12      470.25      480.85     11.18 o
   0   1  12     2010.18     1857.47     44.64 o
   1   1  12     2130.16     2009.96     17.58 o
   2   1  12     1258.37     1249.85     24.69 o
   3   1  12        3.37        6.21      2.67 o
   4   1  12       44.61       42.70      2.73 o
   5   1  12        4.28        5.50      3.86 o
  -4   2  12       92.38      102.17      3.77 o
  -3   2  12      333.74      382.05      4.53 o
  -2   2  12      857.64      908.49     30.63 o
  -1   2  12      353.85      412.22      9.62 o
   0   2  12       45.48       49.47      2.64 o
   1   2  12     1414.87     1398.66     26.39 o
   2   2  12      893.97      854.89     16.87 o
   3   2  12      603.58      607.84      9.70 o
   4   2  12       40.54       37.09      3.44 o
   5   2  12        4.00        4.70      3.66 o
  -4   3  12        0.55        0.02      2.78 o
  -3   3  12        8.62       13.74      3.29 o
  -2   3  12      435.11      446.32      9.73 o
  -1   3  12     1975.48     1907.77    108.39 o
   0   3  12     1123.54     1052.16     28.50 o
   1   3  12      181.74      165.25      3.07 o
   2   3  12       32.79       31.15      2.32 o
   3   3  12        6.65        9.92      2.38 o
   4   3  12       70.21       71.88      2.85 o
   5   3  12       12.84       11.86      3.12 o
  -3   4  12       69.30       62.76      4.45 o
  -2   4  12       54.05       55.37      3.42 o
  -1   4  12       52.83       45.16      3.17 o
   0   4  12      494.13      484.71     19.81 o
   1   4  12      984.21      965.05     23.57 o
   2   4  12      660.42      724.09     15.44 o
   3   4  12       18.45       21.80      2.43 o
   4   4  12       11.43       17.96      3.00 o
   5   4  12       18.08       19.45      3.86 o
  -3   5  12       35.52       33.56      2.97 o
  -2   5  12      164.14      166.94     17.70 o
  -1   5  12       73.94       80.28      7.19 o
   0   5  12       65.20       57.47      3.84 o
   1   5  12        2.19        5.65      1.97 o
   2   5  12       15.27       16.75      2.33 o
   3   5  12       57.43       61.35      3.10 o
   4   5  12       45.91       49.07      3.33 o
   5   5  12        3.08        4.09      3.98 o
  -2   6  12       12.76       15.82      4.48 o
  -1   6  12       90.36       95.88      6.87 o
   0   6  12      135.77      127.76      7.50 o
   1   6  12       60.89       52.10      3.84 o
   2   6  12        5.07        5.83      2.32 o
   3   6  12        3.38        5.47      2.79 o
   4   6  12        1.06        1.26      3.28 o
  -1   7  12        0.55        2.74      2.90 o
   0   7  12        2.92        6.89      2.85 o
   1   7  12       60.87       65.08      6.20 o
   2   7  12       28.93       26.80      3.09 o
   3   7  12        8.91       11.11      3.08 o
  -2  -7  13       83.32       72.29      4.76 o
  -1  -7  13       49.64       44.80      4.83 o
   0  -7  13       29.19       28.10      3.03 o
  -3  -6  13       22.73       22.86      3.50 o
  -2  -6  13        6.45       10.13      2.76 o
  -1  -6  13      127.26      126.94      9.73 o
   0  -6  13      128.09      119.36      4.24 o
   1  -6  13      171.06      184.79     13.26 o
   2  -6  13       16.80       23.33      3.34 o
  -4  -5  13       71.00       61.37      3.82 o
  -3  -5  13      308.97      318.71     13.38 o
  -2  -5  13      296.85      263.49     15.95 o
  -1  -5  13      101.92       75.07      4.87 o
   0  -5  13        0.21        3.13      2.42 o
   1  -5  13       30.35       33.51      2.63 o
   2  -5  13      151.08      162.48      4.85 o
   3  -5  13       30.85       30.75      4.80 o
  -4  -4  13       52.47       52.84      5.23 o
  -3  -4  13       11.52       19.15      2.97 o
  -2  -4  13      268.03      308.06     44.15 o
  -1  -4  13      428.44      402.60     24.89 o
   0  -4  13      466.89      453.88     19.63 o
   1  -4  13        5.76        4.94      2.54 o
   2  -4  13        4.54        2.51      2.79 o
   3  -4  13       30.43       31.32      7.66 o
  -5  -3  13       36.66       33.78      3.56 o
  -4  -3  13      294.05      318.91     25.56 o
  -3  -3  13     1032.25     1062.52     57.95 o
  -2  -3  13      360.83      308.59     17.08 o
  -1  -3  13        5.36       10.21      2.24 o
   0  -3  13       45.03       45.31      2.35 o
   1  -3  13     1186.37     1247.34     41.07 o
   2  -3  13      632.47      681.29     16.66 o
   3  -3  13       84.89       97.14      4.35 o
   4  -3  13        0.43        3.24      4.22 o
  -5  -2  13       17.89       16.47      4.75 o
  -4  -2  13        1.15        4.06      3.21 o
  -3  -2  13        1.94       10.72      2.63 o
  -2  -2  13      571.82      562.21     25.96 o
  -1  -2  13     1753.19     1833.31     87.34 o
   0  -2  13       37.70       33.24      2.39 o
   1  -2  13       67.43       73.30      2.45 o
   2  -2  13      116.19      132.82      6.04 o
   3  -2  13      467.79      471.96      3.97 o
   4  -2  13      105.71      107.24      3.40 o
  -5  -1  13       80.99       82.15      5.95 o
  -4  -1  13      282.89      312.92     18.38 o
  -3  -1  13       24.17       19.42      3.41 o
  -2  -1  13        7.67        7.44      3.02 o
  -1  -1  13      457.67      463.53      8.57 o
   0  -1  13     3162.11     3296.93     48.24 o
   1  -1  13     1898.88     1906.32     77.47 o
   2  -1  13      384.17      372.67      8.72 o
   3  -1  13      335.80      308.11      3.55 o
   4  -1  13       11.85       13.46      2.95 o
   5  -1  13       10.83       11.91      3.40 o
  -5   0  13        1.29        0.27      3.07 o
  -4   0  13      125.42      109.61      5.76 o
  -3   0  13      902.14      954.71     61.32 o
  -2   0  13     1218.07     1161.29     24.35 o
  -1   0  13     2222.98     2425.21      8.44 o
   0   0  13        3.04        1.03      2.72 o
   1   0  13      212.48      240.42      6.39 o
   2   0  13      951.72      948.18     42.70 o
   3   0  13      330.50      313.99     13.00 o
   4   0  13      106.75       94.97      6.38 o
   5   0  13        0.01        4.10      4.11 o
  -4   1  13       89.02      100.15      3.01 o
  -3   1  13       14.07       21.57      2.73 o
  -2   1  13      549.48      545.45      4.33 o
  -1   1  13     1972.33     1886.85     22.48 o
   0   1  13     4020.00     4149.74    106.23 o
   1   1  13      639.26      767.52     16.47 o
   2   1  13       95.00       94.22      2.92 o
   3   1  13       69.06       66.96      2.49 o
   4   1  13       84.85       90.61      3.11 o
   5   1  13       49.63       50.27      5.08 o
  -4   2  13      121.33      116.53      3.46 o
  -3   2  13      275.16      276.55      8.55 o
  -2   2  13      246.06      237.20      6.25 o
  -1   2  13        0.18        3.96      2.31 o
   0   2  13      751.89      740.30     21.17 o
   1   2  13     1287.55     1311.76     29.72 o
   2   2  13      878.21      910.04     29.64 o
   3   2  13      363.51      361.24      9.36 o
   4   2  13        6.41        5.61      3.36 o
   5   2  13        2.10        3.70      3.20 o
  -4   3  13        9.74       12.48      2.86 o
  -3   3  13      100.11      100.39      5.93 o
  -2   3  13      381.23      350.55     11.42 o
  -1   3  13      191.97      179.90      9.08 o
   0   3  13      582.96      636.16     14.67 o
   1   3  13       21.61       25.36      2.25 o
   2   3  13      271.39      261.27      4.55 o
   3   3  13       60.28       57.44      2.51 o
   4   3  13       50.78       54.03      2.78 o
   5   3  13       19.14       18.18      3.61 o
  -3   4  13       27.58       27.19      3.15 o
  -2   4  13       53.97       60.22      3.23 o
  -1   4  13     1266.18     1138.72     40.53 o
   0   4  13      589.63      621.65     24.77 o
   1   4  13      420.15      449.17     14.31 o
   2   4  13      335.35      311.20      8.72 o
   3   4  13        0.55        2.09      2.35 o
   4   4  13        2.45        3.49      3.04 o
   5   4  13        0.39        2.32      3.77 o
  -3   5  13       39.05       38.75      3.06 o
  -2   5  13       77.17       61.02      3.56 o
  -1   5  13      239.30      211.32     15.25 o
   0   5  13        1.40        3.42      2.73 o
   1   5  13       78.16       84.45      4.91 o
   2   5  13       77.49       79.32      6.75 o
   3   5  13       42.08       44.30      4.36 o
   4   5  13        9.18        9.56      3.29 o
  -2   6  13       32.06       24.85      3.77 o
  -1   6  13       63.10       70.42      5.47 o
   0   6  13       99.83       95.38      5.02 o
   1   6  13       36.14       30.90      2.78 o
   2   6  13        0.11       -0.27      2.87 o
   3   6  13       22.12       30.96      3.80 o
   4   6  13        3.39        6.86      4.96 o
  -1   7  13        1.09        4.23      3.12 o
   0   7  13        5.78        8.01      2.60 o
   1   7  13       25.02       23.56      2.47 o
   2   7  13       23.37       19.85      3.14 o
   3   7  13       15.14       14.76      3.35 o
  -2  -7  14      106.21       96.45      7.95 o
  -1  -7  14       40.43       42.40      3.13 o
   0  -7  14        1.26        2.29      3.26 o
  -3  -6  14        1.96       -0.09      3.42 o
  -2  -6  14       38.05       32.93      2.91 o
  -1  -6  14      189.70      184.52     15.34 o
   0  -6  14      182.96      188.07      8.49 o
   1  -6  14       78.81       73.37      4.23 o
   2  -6  14        6.62        4.68      3.43 o
  -4  -5  14       92.84       93.81      5.59 o
  -3  -5  14      240.73      192.48      5.26 o
  -2  -5  14      525.03      461.52     39.91 o
  -1  -5  14       49.71       51.31      5.55 o
   0  -5  14       66.35       61.95      4.85 o
   1  -5  14       91.94       91.36      4.76 o
   2  -5  14       62.24       59.75      4.96 o
   3  -5  14       26.13       24.93      3.47 o
  -4  -4  14       10.77        7.87      3.46 o
  -3  -4  14       65.41       55.87      4.53 o
  -2  -4  14      125.79      141.12     13.22 o
  -1  -4  14     1176.79     1169.91     82.10 o
   0  -4  14      638.00      594.70     28.94 o
   1  -4  14       70.80       73.37      2.63 o
   2  -4  14        8.25       11.83      3.07 o
   3  -4  14       36.53       37.86      3.11 o
  -5  -3  14       55.13       51.89      4.46 o
  -4  -3  14      216.62      222.99     14.40 o
  -3  -3  14      735.42      719.86     34.70 o
  -2  -3  14       85.61       97.67      4.81 o
  -1  -3  14      199.12      222.04     13.85 o
   0  -3  14     1584.42     1529.35     69.33 o
   1  -3  14      949.92      893.28     26.62 o
   2  -3  14      341.22      334.76      8.14 o
   3  -3  14       25.13       27.04      2.82 o
   4  -3  14        7.02       12.89      3.16 o
  -5  -2  14        8.95        7.83      3.54 o
  -4  -2  14       33.74       29.64      3.38 o
  -3  -2  14      251.33      235.44      3.57 o
  -2  -2  14     1135.87     1131.38     45.05 o
  -1  -2  14     1369.61     1258.18     73.22 o
   0  -2  14     1360.17     1317.54     67.60 o
   1  -2  14        0.50        2.35      2.31 o
   2  -2  14      322.35      282.86      3.52 o
   3  -2  14      257.89      230.66     11.88 o
   4  -2  14       53.22       47.93      4.35 o
  -5  -1  14       78.25       74.15      5.44 o
  -4  -1  14      235.12      225.57     10.80 o
  -3  -1  14      141.20      151.91      5.36 o
  -2  -1  14      341.81      364.53     11.86 o
  -1  -1  14     1971.22     1987.24    109.33 o
   0  -1  14     2119.63     2017.17     28.82 o
   1  -1  14     2722.46     2702.19     98.96 o
   2  -1  14      189.24      184.33      3.15 o
   3  -1  14        0.79        1.84      2.66 o
   4  -1  14       18.40       22.73      3.00 o
   5  -1  14        9.12        7.21      3.82 o
  -5   0  14        8.58        7.68      3.24 o
  -4   0  14      164.09      181.33      9.09 o
  -3   0  14      866.16      945.85     60.33 o
  -2   0  14      945.81      993.94      5.44 o
  -1   0  14      106.12      109.04      3.61 o
   0   0  14       88.82       71.94      3.00 o
   1   0  14      935.04      855.54     21.05 o
   2   0  14     1005.14      924.78     19.35 o
   3   0  14       34.26       29.86      2.58 o
   4   0  14        0.21       -0.32      2.83 o
   5   0  14        2.04        5.76      3.74 o
  -4   1  14        3.44        1.54      2.44 o
  -3   1  14       40.27       48.21      2.95 o
  -2   1  14      962.36      976.57     34.49 o
  -1   1  14     1052.60     1128.82     39.68 o
   0   1  14      269.65      221.31      3.55 o
   1   1  14      236.56      205.03      5.80 o
   2   1  14      270.44      274.90      6.52 o
   3   1  14      470.89      430.38     18.75 o
   4   1  14      129.88      119.06      3.08 o
   5   1  14       16.14       14.36      3.68 o
  -4   2  14      136.46      144.02      9.25 o
  -3   2  14      165.31      165.41      4.10 o
  -2   2  14       56.93       59.36      3.00 o
  -1   2  14      227.37      180.23      9.05 o
   0   2  14     3260.42     3514.33     97.16 o
   1   2  14     1188.41     1189.60     26.88 o
   2   2  14      355.37      359.80      3.88 o
   3   2  14        0.28       -0.99      2.71 o
   4   2  14        7.07       12.56      2.66 o
   5   2  14       11.37       12.23      3.34 o
  -4   3  14        6.89        6.50      2.86 o
  -3   3  14      132.43      136.64     10.70 o
  -2   3  14      395.99      436.98     15.88 o
  -1   3  14       83.39       83.62      2.52 o
   0   3  14      197.63      204.29      7.17 o
   1   3  14      102.73      104.85      4.34 o
   2   3  14      206.65      223.53      5.10 o
   3   3  14      423.55      451.84     22.66 o
   4   3  14       79.57       74.35      2.91 o
   5   3  14        4.12        2.78      3.57 o
  -3   4  14        0.11       -0.98      3.15 o
  -2   4  14       15.51       16.00      2.48 o
  -1   4  14      676.42      707.00     33.47 o
   0   4  14      682.01      667.70     23.10 o
   1   4  14      237.21      214.96      6.05 o
   2   4  14        3.13        3.68      2.62 o
   3   4  14        9.86        7.80      2.53 o
   4   4  14       22.86       23.25      3.21 o
   5   4  14        4.92        6.63      3.59 o
  -3   5  14       32.87       28.51      2.97 o
  -2   5  14       52.43       50.57      5.21 o
  -1   5  14       76.90       64.26      5.92 o
   0   5  14        0.86        3.60      2.44 o
   1   5  14      102.88      105.12      6.34 o
   2   5  14      180.12      189.83      4.34 o
   3   5  14       62.07       64.95      5.52 o
   4   5  14        2.58        7.50      4.04 o
  -2   6  14       15.76       18.02      2.95 o
  -1   6  14       45.26       44.55      3.57 o
   0   6  14       39.79       34.29      2.79 o
   1   6  14       10.76       10.25      2.39 o
   2   6  14        2.59        7.50      2.87 o
   3   6  14       19.46       24.13      3.01 o
   4   6  14       27.32       28.01      3.83 o
  -1   7  14        0.01       -0.77      2.70 o
   0   7  14       19.86       20.66      2.57 o
   1   7  14       54.59       53.89      6.22 o
   2   7  14       30.56       29.45      4.71 o
   3   7  14        3.55        1.00      3.11 o
  -2  -7  15       48.90       41.03      3.77 o
  -1  -7  15       14.66       11.21      3.11 o
   0  -7  15        2.06        1.94      2.95 o
  -3  -6  15        3.16        5.65      3.36 o
  -2  -6  15       80.37       76.24      4.62 o
  -1  -6  15      164.41      152.97     14.10 o
   0  -6  15      200.82      192.17     12.92 o
   1  -6  15       26.55       35.23      3.03 o
   2  -6  15        8.82       14.62      3.43 o
  -4  -5  15       62.30       52.20      5.49 o
  -3  -5  15      191.69      200.59      9.93 o
  -2  -5  15      112.72       83.99      4.79 o
  -1  -5  15        1.71        1.73      2.43 o
   0  -5  15       76.55       73.61      4.19 o
   1  -5  15      733.25      732.37     36.14 o
   2  -5  15      132.43      132.64     19.87 o
   3  -5  15       13.79       14.53      3.81 o
  -4  -4  15        9.66       10.33      3.29 o
  -3  -4  15      237.58      265.68     26.32 o
  -2  -4  15      541.46      556.43     64.55 o
  -1  -4  15      461.57      466.34     41.85 o
   0  -4  15      315.99      299.40     17.93 o
   1  -4  15      455.22      445.92     12.36 o
   2  -4  15        3.47        5.84      2.86 o
   3  -4  15       54.66       59.05      3.46 o
  -4  -3  15      193.17      205.83     10.07 o
  -3  -3  15      154.32      136.92     11.02 o
  -2  -3  15       12.93       22.38      2.71 o
  -1  -3  15      314.66      274.65     12.59 o
   0  -3  15      856.18      876.86     42.41 o
   1  -3  15      288.79      300.81     10.90 o
   2  -3  15       32.86       37.80      3.13 o
   3  -3  15        0.56        2.95      2.77 o
   4  -3  15        6.34        5.82      3.57 o
  -5  -2  15       14.22       12.59      3.61 o
  -4  -2  15      136.97      143.21      8.69 o
  -3  -2  15      712.17      735.46     44.65 o
  -2  -2  15     1005.47      965.59     38.60 o
  -1  -2  15      533.15      564.90     31.50 o
   0  -2  15       24.96       16.29      2.50 o
   1  -2  15      486.96      466.56     25.69 o
   2  -2  15      588.04      614.02     12.70 o
   3  -2  15      148.38      150.59      3.87 o
   4  -2  15       14.66       17.10      3.20 o
  -5  -1  15      101.77      107.65      4.23 o
  -4  -1  15       15.90       20.34      3.15 o
  -3  -1  15       41.81       44.59      2.83 o
  -2  -1  15     1180.36     1207.56     44.85 o
  -1  -1  15     2437.23     2415.66    136.69 o
   0  -1  15     1901.93     2091.58     38.13 o
   1  -1  15       59.39       83.31      9.36 o
   2  -1  15        0.03        0.75      2.58 o
   3  -1  15      128.07      147.54      3.55 o
   4  -1  15       84.98       78.87      5.44 o
   5  -1  15        9.90        5.89      3.89 o
  -4   0  15      221.56      216.22     11.98 o
  -3   0  15      132.93      157.57      5.89 o
  -2   0  15      433.92      440.21     13.88 o
  -1   0  15        3.88        6.96      3.06 o
   0   0  15     1277.83     1279.49      9.58 o
   1   0  15     1221.15     1323.28     30.48 o
   2   0  15      463.77      475.34      7.76 o
   3   0  15      266.44      245.75      8.04 o
   4   0  15        4.19        3.76      2.83 o
   5   0  15        5.00        7.02      4.27 o
  -4   1  15       22.30       18.94      2.56 o
  -3   1  15      735.58      646.44      8.70 o
  -2   1  15     1250.84     1254.70     32.06 o
  -1   1  15     1619.47     1523.58     49.03 o
   0   1  15      584.75      653.29     13.66 o
   1   1  15       17.36       11.17      2.67 o
   2   1  15       13.49       18.98      3.48 o
   3   1  15        0.81        2.84      2.39 o
   4   1  15      149.57      154.19      8.93 o
   5   1  15        7.92        8.55      3.45 o
  -4   2  15      104.24       96.41      4.03 o
  -3   2  15      124.77      124.68      3.16 o
  -2   2  15        0.47        5.12      2.41 o
  -1   2  15      319.81      331.75      6.88 o
   0   2  15      956.26      892.09     31.49 o
   1   2  15      765.27      818.49      7.96 o
   2   2  15      123.65      123.83      3.42 o
   3   2  15      265.99      267.89      9.61 o
   4   2  15       28.67       25.66      3.25 o
   5   2  15       10.49       12.64      4.07 o
  -4   3  15       10.29       11.49      2.95 o
  -3   3  15      145.42      145.74      4.23 o
  -2   3  15      311.85      295.23      7.54 o
  -1   3  15      337.44      319.02      8.53 o
   0   3  15       21.43       23.93      2.17 o
   1   3  15      133.89      133.46      5.21 o
   2   3  15      167.68      157.57      2.53 o
   3   3  15      456.33      418.65      6.99 o
   4   3  15       80.37       68.49      2.94 o
   5   3  15        0.00        1.61      3.53 o
  -3   4  15        0.02        1.77      3.18 o
  -2   4  15       70.28       68.99      4.48 o
  -1   4  15      127.93      105.24      3.18 o
   0   4  15      231.95      240.16     10.50 o
   1   4  15      120.72      126.61      3.35 o
   2   4  15        0.12        4.50      2.41 o
   3   4  15        5.41        8.51      2.91 o
   4   4  15        2.97        4.63      2.93 o
   5   4  15       18.23       19.52      4.13 o
  -3   5  15       20.07       19.27      3.22 o
  -2   5  15       48.05       32.93      2.73 o
  -1   5  15        1.23        1.68      2.52 o
   0   5  15        2.45        5.86      2.48 o
   1   5  15      144.00      148.66      7.72 o
   2   5  15      122.91      126.68      6.90 o
   3   5  15       34.12       34.76      2.99 o
   4   5  15        0.01        2.93      3.33 o
  -2   6  15       44.43       41.49      3.75 o
  -1   6  15       99.36       89.93      7.73 o
   0   6  15        0.27        4.58      2.30 o
   1   6  15        0.35        2.34      2.32 o
   2   6  15       15.50       19.84      2.64 o
   3   6  15       14.49       12.12      3.65 o
   4   6  15        4.40        4.59      3.54 o
   0   7  15       25.45       25.85      2.70 o
   1   7  15       25.80       22.70      2.57 o
   2   7  15        6.96       10.86      2.86 o
   3   7  15        0.07        4.18      3.93 o
  -1  -7  16       10.29        7.36      3.44 o
  -3  -6  16       23.68       30.37      3.91 o
  -2  -6  16      100.33       96.23      6.71 o
  -1  -6  16      190.35      181.75     16.18 o
   0  -6  16       75.64       81.56      7.81 o
   1  -6  16        3.45        4.65      2.98 o
  -4  -5  16       60.92       53.77      5.74 o
  -3  -5  16       72.31       55.07      3.50 o
  -2  -5  16        0.85        2.04      3.02 o
  -1  -5  16      164.26      142.71      8.75 o
   0  -5  16      340.74      329.14     20.53 o
   1  -5  16      247.19      247.38     11.09 o
   2  -5  16       54.75       53.29      3.41 o
  -4  -4  16       57.43       57.65      3.80 o
  -3  -4  16      228.87      200.52     15.70 o
  -2  -4  16      917.78      883.08    105.51 o
  -1  -4  16      678.40      658.09     55.98 o
   0  -4  16        2.79        4.75      2.42 o
   1  -4  16       64.97       61.13     11.17 o
   2  -4  16       50.51       46.88      3.06 o
   3  -4  16       59.29       56.30      3.65 o
  -4  -3  16       75.08       72.82      3.84 o
  -3  -3  16        0.49        4.03      2.91 o
  -2  -3  16       96.52       84.92      4.48 o
  -1  -3  16     1605.38     1657.06     94.86 o
   0  -3  16     1443.44     1318.86     88.96 o
   1  -3  16      328.48      312.85     19.12 o
   2  -3  16        3.66        4.63      2.81 o
   3  -3  16       19.68       21.57      4.22 o
   4  -3  16       13.87       10.72      4.85 o
  -4  -2  16      208.04      206.44     12.33 o
  -3  -2  16      384.81      377.74     27.60 o
  -2  -2  16       40.47       46.86      2.68 o
  -1  -2  16       42.86       36.18      3.95 o
   0  -2  16      396.40      404.86     14.76 o
   1  -2  16      767.90      746.93     28.71 o
   2  -2  16      767.90      705.94     21.67 o
   3  -2  16      110.63      102.33      3.49 o
   4  -2  16        8.77        8.09      3.14 o
  -4  -1  16        6.12        9.23      2.96 o
  -3  -1  16      149.34      153.72      8.60 o
  -2  -1  16     2619.51     2922.11    114.67 o
  -1  -1  16     1511.13     1572.75     51.05 o
   0  -1  16      861.42      867.89     18.05 o
   1  -1  16       40.79       36.33      2.86 o
   2  -1  16       73.87       72.41      2.68 o
   3  -1  16       90.89       76.23      3.37 o
   4  -1  16       13.87       17.13      3.13 o
  -4   0  16      185.69      198.41      3.68 o
  -3   0  16      190.40      188.54     10.34 o
  -2   0  16      117.87      131.15      3.38 o
  -1   0  16      253.16      268.38      3.95 o
   0   0  16     1006.51      973.82     22.31 o
   1   0  16     1837.06     1818.67     44.52 o
   2   0  16      717.86      662.38     23.18 o
   3   0  16       14.69       15.46      2.72 o
   4   0  16       10.13       11.29      3.10 o
   5   0  16        6.28        6.79      4.32 o
  -4   1  16       14.44       20.95      3.22 o
  -3   1  16      303.98      348.15     10.11 o
  -2   1  16     1007.39     1080.02     30.18 o
  -1   1  16      608.11      694.23      6.70 o
   0   1  16      732.08      741.04     30.33 o
   1   1  16       65.52       70.08      3.34 o
   2   1  16      517.21      508.39     15.02 o
   3   1  16      173.98      159.39      4.55 o
   4   1  16       32.95       33.50      3.22 o
   5   1  16        5.36        5.37      3.15 o
  -4   2  16       47.69       46.90      3.58 o
  -3   2  16       10.30       11.43      2.57 o
  -2   2  16       10.64       12.98      2.45 o
  -1   2  16      664.40      637.23     25.72 o
   0   2  16      210.95      209.46      5.33 o
   1   2  16      450.46      427.52     11.88 o
   2   2  16       51.57       50.84      2.77 o
   3   2  16       36.98       40.22      2.47 o
   4   2  16       45.01       53.88      3.40 o
   5   2  16        7.72        8.84      3.34 o
  -4   3  16       21.89       22.55      3.12 o
  -3   3  16      154.27      162.40     10.11 o
  -2   3  16      150.12      168.24      8.30 o
  -1   3  16       79.01       82.15      2.74 o
   0   3  16      164.19      162.57      4.18 o
   1   3  16      356.96      385.44     13.60 o
   2   3  16      527.02      559.66     19.86 o
   3   3  16      194.83      219.76      9.09 o
   4   3  16       29.80       27.68      3.36 o
   5   3  16        0.08        0.69      4.24 o
  -3   4  16       21.29       21.94      3.30 o
  -2   4  16      127.10      126.88      4.60 o
  -1   4  16      464.24      476.43     25.63 o
   0   4  16      498.08      472.33     18.06 o
   1   4  16       21.12       20.74      2.10 o
   2   4  16        0.70        2.28      2.43 o
   3   4  16       40.69       42.20      3.37 o
   4   4  16        3.81        8.17      2.67 o
   5   4  16        0.94        6.93      6.37 o
  -2   5  16        0.86        3.15      2.69 o
  -1   5  16       11.07       15.19      2.53 o
   0   5  16       27.94       36.87      5.85 o
   1   5  16      191.92      191.07     10.45 o
   2   5  16       73.16       71.50      3.73 o
   3   5  16       24.44       26.92      3.35 o
   4   5  16        5.31       13.25      6.52 o
  -2   6  16       28.19       24.52      3.15 o
  -1   6  16       47.53       38.11      2.97 o
   0   6  16        0.38        2.90      2.39 o
   1   6  16        4.31        5.16      2.52 o
   2   6  16       11.30       15.16      2.56 o
   3   6  16        3.58        3.61      3.54 o
   4   6  16        1.44        3.80      3.52 o
   0   7  16       28.66       24.18      2.69 o
   1   7  16        6.66        6.13      2.72 o
   2   7  16        2.90        2.97      2.68 o
  -3  -6  17       63.15       49.78      3.90 o
  -2  -6  17      115.08      117.04      6.60 o
  -1  -6  17       98.41       76.87      4.70 o
   0  -6  17        5.64        3.03      2.87 o
   1  -6  17        0.46        3.37      3.08 o
  -3  -5  17       23.30       24.54      3.24 o
  -2  -5  17       45.24       54.70      3.25 o
  -1  -5  17      117.02      122.79     10.48 o
   0  -5  17      275.50      269.85     18.61 o
   1  -5  17       45.59       50.44      2.86 o
   2  -5  17        5.29        7.49      3.23 o
  -4  -4  17      102.67       93.27      5.54 o
  -3  -4  17      347.21      386.21     36.26 o
  -2  -4  17      270.03      274.04     25.18 o
  -1  -4  17       18.78       16.42      3.18 o
   0  -4  17        0.07        0.91      2.63 o
   1  -4  17      323.19      333.45     14.23 o
   2  -4  17      201.55      208.71      8.09 o
   3  -4  17       41.85       45.45      3.70 o
  -4  -3  17       19.16       21.90      3.23 o
  -3  -3  17       38.43       47.83      3.00 o
  -2  -3  17      504.49      546.62     15.42 o
  -1  -3  17      451.71      424.44     34.78 o
   0  -3  17      281.56      318.64     19.10 o
   1  -3  17      175.01      175.92     13.38 o
   2  -3  17       54.63       62.24      7.64 o
   3  -3  17       65.84       67.63      3.22 o
   4  -3  17       21.12       24.63      5.01 o
  -4  -2  17      169.67      186.73     12.84 o
  -3  -2  17      457.02      472.14     13.36 o
  -2  -2  17      332.37      303.88     20.89 o
  -1  -2  17       41.34       44.20      2.86 o
   0  -2  17      297.72      260.75     15.70 o
   1  -2  17      180.01      165.07     10.74 o
   2  -2  17      375.95      397.59      6.31 o
   3  -2  17       79.04       76.80      3.47 o
   4  -2  17        0.40        0.55      3.20 o
  -4  -1  17       26.26       24.54      3.12 o
  -3  -1  17      179.12      178.04      8.32 o
  -2  -1  17      341.21      321.11     21.95 o
  -1  -1  17     1042.51     1109.24      9.43 o
   0  -1  17      243.40      266.42     17.90 o
   1  -1  17      331.26      352.56     14.31 o
   2  -1  17      273.83      288.78     10.70 o
   3  -1  17      171.97      179.63      3.66 o
   4  -1  17       91.73       90.80      3.67 o
  -4   0  17      114.25      117.02      4.24 o
  -3   0  17       97.99      114.91     11.18 o
  -2   0  17       27.22       27.74      5.49 o
  -1   0  17      602.50      573.12     33.05 o
   0   0  17     1550.25     1578.59     39.32 o
   1   0  17      961.06     1090.91     25.88 o
   2   0  17      427.28      461.64      4.09 o
   3   0  17        0.11        1.79      2.54 o
   4   0  17        1.26        2.84      3.16 o
   5   0  17        8.02        8.23      3.89 o
  -4   1  17       94.91       88.68      3.98 o
  -3   1  17      218.30      200.02      4.55 o
  -2   1  17      520.70      569.00     15.13 o
  -1   1  17      293.24      257.17      9.29 o
   0   1  17        0.06        2.18      2.63 o
   1   1  17      331.78      284.48     14.18 o
   2   1  17      157.68      174.96      5.58 o
   3   1  17      625.84      628.59     22.90 o
   4   1  17       32.27       34.52      3.62 o
   5   1  17        0.06        2.61      3.41 o
  -4   2  17       25.57       22.69      3.18 o
  -3   2  17       15.51       15.03      2.60 o
  -2   2  17      169.25      164.71      8.25 o
  -1   2  17      851.23      851.20     29.96 o
   0   2  17      684.80      656.49     24.03 o
   1   2  17      232.15      263.89      9.06 o
   2   2  17        0.07        0.17      2.37 o
   3   2  17       21.73       19.67      2.76 o
   4   2  17       20.76       21.60      2.88 o
   5   2  17       11.33       13.28      3.44 o
  -3   3  17       97.27       84.63      4.27 o
  -2   3  17       35.99       35.61      3.23 o
  -1   3  17       18.58       20.37      2.49 o
   0   3  17      376.39      390.18     13.97 o
   1   3  17      599.34      589.27     22.44 o
   2   3  17      200.48      192.29      4.28 o
   3   3  17        5.64        2.93      2.57 o
   4   3  17        0.99        0.95      2.82 o
   5   3  17        1.50        1.10      3.11 o
  -3   4  17      101.20      112.23      5.34 o
  -2   4  17      112.31      114.69      4.65 o
  -1   4  17       94.05       88.78      4.29 o
   0   4  17        4.36        7.15      2.36 o
   1   4  17        0.49        1.13      2.32 o
   2   4  17      102.39      117.76      5.53 o
   3   4  17      104.23      107.88      4.23 o
   4   4  17       11.21       10.49      3.90 o
  -2   5  17        7.63       14.03      2.92 o
  -1   5  17      122.27      110.43      3.64 o
   0   5  17      416.93      412.27     24.96 o
   1   5  17      118.77      124.57      6.19 o
   2   5  17       23.52       19.14      2.48 o
   3   5  17        5.87        5.97      2.87 o
   4   5  17        1.87        4.19      4.46 o
  -1   6  17        0.05        1.25      2.90 o
   0   6  17        2.83        2.83      2.28 o
   1   6  17       10.60       13.01      2.44 o
   2   6  17       33.86       34.97      3.88 o
   3   6  17        4.91        6.44      2.87 o
   0   7  17       17.91       17.95      2.89 o
   1   7  17        4.78        3.53      2.78 o
   2   7  17        0.00        1.29      2.72 o
  -2  -6  18      132.08      109.12      7.91 o
  -1  -6  18       60.11       60.76      3.45 o
   0  -6  18        1.32        3.71      2.94 o
   1  -6  18       18.29       20.44      3.21 o
  -3  -5  18        0.01        2.31      3.40 o
  -2  -5  18       78.45       69.21      4.51 o
  -1  -5  18      336.91      323.67     25.05 o
   0  -5  18      244.73      247.01     12.07 o
   1  -5  18       53.78       53.05      2.86 o
   2  -5  18       16.02       13.73      4.55 o
  -4  -4  18      118.74      132.88      5.61 o
  -3  -4  18      200.94      183.33     24.93 o
  -2  -4  18      238.26      231.81     14.92 o
  -1  -4  18       64.79       53.02      3.61 o
   0  -4  18      178.58      185.40     13.78 o
   1  -4  18      148.57      135.80      6.44 o
   2  -4  18       61.41       56.09      3.27 o
   3  -4  18       18.43       18.28      3.49 o
  -4  -3  18        0.93        1.87      3.44 o
  -3  -3  18       61.34       51.29      3.26 o
  -2  -3  18      680.70      668.25     38.55 o
  -1  -3  18      687.50      716.43     40.45 o
   0  -3  18      450.43      385.43     19.29 o
   1  -3  18       17.01       17.69      3.12 o
   2  -3  18        5.48        7.30      2.71 o
   3  -3  18       39.89       30.51      3.42 o
  -4  -2  18      175.74      170.71      7.05 o
  -3  -2  18      203.73      206.27     13.40 o
  -2  -2  18      617.26      623.15     16.78 o
  -1  -2  18       95.67      111.48      4.90 o
   0  -2  18      985.64     1044.73     65.25 o
   1  -2  18      854.34      857.65     31.30 o
   2  -2  18      177.42      166.38      4.87 o
   3  -2  18        6.65        9.24      2.98 o
   4  -2  18       12.86       13.00      4.70 o
  -4  -1  18       25.14       27.21      3.12 o
  -3  -1  18      414.28      445.85     28.21 o
  -2  -1  18      124.55      149.83      3.75 o
  -1  -1  18      117.95      121.46      6.30 o
   0  -1  18       75.94       88.51     10.34 o
   1  -1  18       21.66       18.02      2.78 o
   2  -1  18      286.98      261.86      5.82 o
   3  -1  18      130.82      110.60      3.17 o
   4  -1  18       70.32       59.78      3.41 o
  -4   0  18       72.99       72.14      4.24 o
  -3   0  18       23.80       21.37      3.50 o
  -2   0  18      327.00      361.48     23.21 o
  -1   0  18     1198.21     1317.02      6.38 o
   0   0  18      986.52      981.81     30.22 o
   1   0  18      539.66      509.90     10.09 o
   2   0  18       24.89       23.22      3.07 o
   3   0  18       23.77       21.17      2.73 o
   4   0  18        0.14        2.63      2.96 o
  -4   1  18       78.24       77.86      5.74 o
  -3   1  18      369.22      399.74      6.23 o
  -2   1  18      322.04      352.44     17.78 o
  -1   1  18        5.07       18.77      2.64 o
   0   1  18      255.05      266.50     11.60 o
   1   1  18      871.40      889.98     17.93 o
   2   1  18      419.47      393.04     15.45 o
   3   1  18       17.47       20.96      2.52 o
   4   1  18        8.56        9.65      2.95 o
   5   1  18        3.94        5.96      3.77 o
  -4   2  18        0.00        0.58      3.06 o
  -3   2  18       54.56       68.17      5.81 o
  -2   2  18      383.13      397.80     25.72 o
  -1   2  18      648.50      640.67     21.60 o
   0   2  18      279.77      300.97     15.95 o
   1   2  18        0.31        3.01      2.32 o
   2   2  18      134.62      159.79      4.89 o
   3   2  18      187.93      198.83      6.26 o
   4   2  18       45.16       41.94      2.87 o
   5   2  18        9.38        8.03      3.66 o
  -3   3  18       49.36       48.15      3.72 o
  -2   3  18        0.02        1.07      2.53 o
  -1   3  18       73.67       66.16      2.60 o
   0   3  18      200.21      189.01      5.24 o
   1   3  18      725.61      778.70     29.91 o
   2   3  18      117.67      133.82      5.45 o
   3   3  18        0.71        0.20      2.60 o
   4   3  18       33.27       32.93      2.75 o
  -3   4  18       27.24       22.67      3.54 o
  -2   4  18      113.80       96.44      4.70 o
  -1   4  18       31.73       29.91      2.54 o
   0   4  18      158.39      176.67      8.87 o
   1   4  18       10.98       10.70      2.28 o
   2   4  18       71.65       70.21      4.08 o
   3   4  18       59.06       67.48      4.13 o
   4   4  18       31.55       32.43      3.13 o
  -2   5  18       17.32       17.95      2.82 o
  -1   5  18       75.94       71.29      3.78 o
   0   5  18      469.46      465.70     19.61 o
   1   5  18       88.24       77.64      2.43 o
   2   5  18        0.70       -0.23      2.49 o
   3   5  18       14.13       12.41      2.85 o
   4   5  18        7.92        9.14      4.40 o
  -1   6  18        0.48        3.78      2.79 o
   0   6  18        3.71        3.61      2.51 o
   1   6  18        6.57        5.33      2.62 o
   2   6  18       28.00       34.75      4.73 o
   3   6  18       12.87       11.05      3.02 o
   1   7  18        0.02        3.69      2.71 o
   2   7  18        0.20        4.76      2.94 o
  -2  -6  19       53.94       52.89      5.88 o
  -1  -6  19       17.18       12.93      3.34 o
   0  -6  19        0.96        3.97      3.41 o
   1  -6  19       36.61       37.42      3.67 o
  -3  -5  19        8.55       10.89      3.25 o
  -2  -5  19      101.35      111.78      4.94 o
  -1  -5  19      197.15      174.91     18.59 o
   0  -5  19      135.59      122.65      5.42 o
   1  -5  19       47.71       47.81      3.03 o
   2  -5  19        3.07        2.37      3.45 o
  -4  -4  19       58.64       44.30      7.43 o
  -3  -4  19      118.98      129.05      7.26 o
  -2  -4  19       28.10       25.38      3.22 o
  -1  -4  19        7.01        6.79      2.80 o
   0  -4  19       71.47       69.53      3.34 o
   1  -4  19      252.11      247.00     19.73 o
   2  -4  19      283.02      289.35      8.42 o
   3  -4  19       10.32        9.16      3.47 o
  -4  -3  19       20.92       20.67      3.37 o
  -3  -3  19      256.73      298.50     21.88 o
  -2  -3  19      550.05      555.12     34.06 o
  -1  -3  19      173.92      171.91     10.17 o
   0  -3  19      121.42      149.49     14.14 o
   1  -3  19        9.10       10.73      2.80 o
   2  -3  19        0.48        2.77      2.74 o
   3  -3  19       15.07       20.68      3.18 o
  -4  -2  19      109.92      109.83      8.16 o
  -3  -2  19       27.10       34.38      3.13 o
  -2  -2  19      129.18      144.92      7.01 o
  -1  -2  19      529.12      505.12     30.45 o
   0  -2  19      612.35      610.41     33.17 o
   1  -2  19      739.52      758.63     35.85 o
   2  -2  19       13.28       12.90      2.62 o
   3  -2  19       21.71       30.43      3.39 o
   4  -2  19        6.18        5.92      4.80 o
  -4  -1  19      120.65      113.14      3.62 o
  -3  -1  19      407.42      417.05      4.10 o
  -2  -1  19      747.14      788.74      5.44 o
  -1  -1  19      127.80      143.72      8.24 o
   0  -1  19       60.92       68.11      5.54 o
   1  -1  19      178.92      174.10      6.06 o
   2  -1  19      194.78      198.08      5.08 o
   3  -1  19      122.46      131.55      3.21 o
   4  -1  19        1.67        5.13      5.21 o
  -4   0  19       15.27       24.15      3.33 o
  -3   0  19       70.82       61.82      9.94 o
  -2   0  19      379.27      370.52     16.43 o
  -1   0  19     1711.64     1692.86     77.19 o
   0   0  19      949.12      952.15     30.53 o
   1   0  19      100.92      121.40      6.92 o
   2   0  19       31.78       30.68      2.82 o
   3   0  19       40.11       50.50      2.93 o
   4   0  19       49.80       54.95      3.57 o
  -4   1  19       86.06       83.57      6.05 o
  -3   1  19      117.53      127.14      4.85 o
  -2   1  19        0.99        1.94      2.77 o
  -1   1  19       17.70       21.15      2.82 o
   0   1  19      414.68      396.80      3.69 o
   1   1  19      285.88      286.95     10.34 o
   2   1  19      275.88      298.65      6.30 o
   3   1  19       35.49       37.96      2.72 o
   4   1  19        0.55        2.39      2.92 o
  -4   2  19        7.40        6.16      3.34 o
  -3   2  19      157.63      142.11      8.21 o
  -2   2  19      562.36      518.90     20.37 o
  -1   2  19      502.79      508.16     19.11 o
   0   2  19       52.71       47.38      2.85 o
   1   2  19       78.84       64.63      3.45 o
   2   2  19       35.72       32.24      2.57 o
   3   2  19       45.26       41.77      2.86 o
   4   2  19        2.88        5.99      2.69 o
  -3   3  19       23.40       19.41      3.66 o
  -2   3  19        3.22        4.52      3.11 o
  -1   3  19       92.61       95.46      4.94 o
   0   3  19      328.22      317.94     15.14 o
   1   3  19      193.28      197.91      6.23 o
   2   3  19       19.86       18.19      2.41 o
   3   3  19        0.90        3.02      2.70 o
   4   3  19       72.11       66.76      2.98 o
  -3   4  19        9.90        9.43      3.54 o
  -2   4  19       52.74       49.91      3.59 o
  -1   4  19       46.84       42.17      3.55 o
   0   4  19        4.60        6.01      2.21 o
   1   4  19       60.03       62.59      2.55 o
   2   4  19       68.40       71.15      2.84 o
   3   4  19        3.76        2.74      2.70 o
   4   4  19       33.01       26.29      2.97 o
  -2   5  19       24.35       24.63      3.89 o
  -1   5  19       45.74       41.82      3.45 o
   0   5  19       21.15       21.21      2.38 o
   1   5  19       13.00       13.83      2.54 o
   2   5  19        2.10        7.85      2.41 o
   3   5  19       29.39       30.50      2.94 o
   4   5  19        4.81        7.38      3.07 o
  -1   6  19        0.14        2.90      2.97 o
   0   6  19       10.06        9.62      2.60 o
   1   6  19        6.38        6.76      2.93 o
   2   6  19       15.23       16.86      3.18 o
   3   6  19        5.97        6.67      2.91 o
   1   7  19        6.95        5.36      4.18 o
  -1  -6  20        0.02        1.84      3.20 o
   0  -6  20       12.70       13.34      3.42 o
  -3  -5  20       25.25       27.48      3.67 o
  -2  -5  20      175.20      155.09      8.78 o
  -1  -5  20      174.07      187.82     20.76 o
   0  -5  20       61.72       60.35      3.28 o
   1  -5  20        0.07       -0.40      3.02 o
   2  -5  20       35.16       30.11      3.61 o
  -3  -4  20       17.44       12.01      3.16 o
  -2  -4  20        0.20       -1.85      2.93 o
  -1  -4  20      417.09      386.46     18.49 o
   0  -4  20      491.28      484.48     36.74 o
   1  -4  20      195.29      189.18      7.68 o
   2  -4  20      151.21      153.19      5.97 o
   3  -4  20        6.86        6.48      3.49 o
  -4  -3  20       56.37       59.25      4.45 o
  -3  -3  20      279.69      272.06     22.71 o
  -2  -3  20      371.64      385.66     21.09 o
  -1  -3  20      512.06      500.07     23.06 o
   0  -3  20        0.01        0.94      2.71 o
   1  -3  20      102.26      104.71      5.17 o
   2  -3  20       20.74       19.57      2.91 o
   3  -3  20       10.04        8.98      3.31 o
  -4  -2  20       29.63       26.57      3.21 o
  -3  -2  20        0.00       -1.90      3.13 o
  -2  -2  20      289.80      274.82     11.41 o
  -1  -2  20      830.06      870.61     43.69 o
   0  -2  20      869.30      865.19     46.75 o
   1  -2  20      118.33      115.70      6.80 o
   2  -2  20        0.73        1.78      2.66 o
   3  -2  20       71.41       69.90      3.74 o
   4  -2  20       15.79       14.31      4.38 o
  -4  -1  20      134.10      128.78      3.93 o
  -3  -1  20      244.59      259.80     16.10 o
  -2  -1  20      160.66      187.31      9.91 o
  -1  -1  20       43.38       39.44      4.32 o
   0  -1  20      264.70      256.16      7.48 o
   1  -1  20      606.05      633.08     25.46 o
   2  -1  20      224.20      210.60     10.36 o
   3  -1  20       86.07       79.75      3.32 o
   4  -1  20        0.09        3.12      3.67 o
  -4   0  20        0.72        1.46      4.18 o
  -3   0  20      103.90      120.18      3.78 o
  -2   0  20      367.12      409.00      4.36 o
  -1   0  20     1037.91     1190.20     35.10 o
   0   0  20      235.78      246.15      9.87 o
   1   0  20        0.02       -0.38      2.65 o
   2   0  20      211.38      220.21      3.63 o
   3   0  20       95.67       92.24      3.25 o
   4   0  20       46.64       43.35      3.53 o
  -4   1  20       47.25       49.69      5.16 o
  -3   1  20       63.78       67.42      3.66 o
  -2   1  20       56.35       57.70      2.79 o
  -1   1  20      131.27      108.58      5.79 o
   0   1  20      532.49      540.37      6.89 o
   1   1  20      709.95      688.58     35.27 o
   2   1  20      142.99      131.04      4.13 o
   3   1  20       15.51       16.13      3.06 o
   4   1  20        5.41        5.44      2.94 o
  -3   2  20       98.15      101.33      4.51 o
  -2   2  20      389.35      385.05     21.83 o
  -1   2  20      245.56      263.82     13.49 o
   0   2  20       39.04       50.81      2.81 o
   1   2  20        5.63        4.97      2.61 o
   2   2  20      229.34      252.64     13.33 o
   3   2  20       39.83       38.90      2.73 o
   4   2  20        1.25        0.08      2.88 o
  -3   3  20        0.66        1.27      3.74 o
  -2   3  20       35.70       37.86      2.95 o
  -1   3  20      121.82      122.90      3.27 o
   0   3  20      368.30      366.14     15.37 o
   1   3  20       23.95       23.47      2.47 o
   2   3  20        2.60        6.08      2.37 o
   3   3  20       27.22       25.65      2.56 o
   4   3  20       38.74       38.28      3.03 o
  -2   4  20       45.45       41.45      6.04 o
  -1   4  20        0.25        4.25      2.59 o
   0   4  20        0.45        1.27      2.52 o
   1   4  20       86.51       85.67      3.72 o
   2   4  20       99.93      103.54      4.48 o
   3   4  20       35.83       39.44      3.28 o
   4   4  20        4.78        4.88      3.08 o
  -2   5  20       32.58       28.22      3.26 o
  -1   5  20       69.25       58.57      3.60 o
   0   5  20       14.11        9.27      2.38 o
   1   5  20        2.69        2.62      2.49 o
   2   5  20        5.09        7.57      2.74 o
   3   5  20        8.24        8.79      3.03 o
   4   5  20        3.62        4.63      3.15 o
  -1   6  20       11.11       11.19      2.98 o
   0   6  20       43.37       40.40      2.88 o
   1   6  20       15.01       13.52      2.97 o
   2   6  20       11.66       15.64      4.88 o
   3   6  20        0.82        5.66      3.57 o
  -1  -6  21        4.99        6.72      3.33 o
  -2  -5  21      141.44      154.08     11.79 o
  -1  -5  21       49.20       52.17      3.58 o
   0  -5  21        5.99        7.74      3.16 o
   1  -5  21       25.76       31.25      4.60 o
  -3  -4  21        3.54        4.91      3.33 o
  -2  -4  21       48.86       64.17      3.04 o
  -1  -4  21      254.42      247.61     16.00 o
   0  -4  21      203.49      202.84     22.38 o
   1  -4  21      105.29      112.81     11.05 o
   2  -4  21       17.02       17.26      4.15 o
  -3  -3  21      266.42      280.54     16.53 o
  -2  -3  21      149.89      149.82      9.83 o
  -1  -3  21       32.84       32.54      3.15 o
   0  -3  21       16.28       18.67      3.48 o
   1  -3  21      147.59      142.66      8.95 o
   2  -3  21      280.83      300.71      8.01 o
   3  -3  21       36.19       38.59      3.52 o
  -4  -2  21        9.33       17.88      3.49 o
  -3  -2  21       69.94       72.84      3.37 o
  -2  -2  21      355.66      364.78     21.45 o
  -1  -2  21      289.26      262.82      9.88 o
   0  -2  21      223.20      250.01     18.50 o
   1  -2  21       19.64       23.96      2.57 o
   2  -2  21       10.37       11.11      2.78 o
   3  -2  21       56.96       64.95      3.69 o
  -4  -1  21       26.99       23.03      3.29 o
  -3  -1  21      152.70      174.33      5.38 o
  -2  -1  21       19.97       24.68      3.32 o
  -1  -1  21       75.91       72.51      3.31 o
   0  -1  21      298.04      313.94     16.00 o
   1  -1  21      340.00      359.09     13.42 o
   2  -1  21       69.94       72.79      3.04 o
   3  -1  21       18.90       19.24      3.04 o
   4  -1  21        2.11       -0.12      3.87 o
  -4   0  21       42.27       40.00      3.39 o
  -3   0  21      155.76      158.40     10.95 o
  -2   0  21      408.60      422.09     51.18 o
  -1   0  21      281.51      290.57     14.45 o
   0   0  21       51.66       59.02      3.78 o
   1   0  21       12.99       11.05      3.02 o
   2   0  21      181.30      192.33      5.35 o
   3   0  21      120.29      114.40      7.39 o
   4   0  21       10.92       14.06      3.32 o
  -3   1  21       20.17       22.89      3.26 o
  -2   1  21        0.60        1.84      2.73 o
  -1   1  21      267.31      288.21     10.37 o
   0   1  21      518.51      498.31     15.63 o
   1   1  21      322.23      319.38      5.61 o
   2   1  21      108.89      126.55      3.28 o
   3   1  21        5.20        7.13      3.15 o
   4   1  21       33.52       27.55      3.51 o
  -3   2  21       98.57       98.47      4.00 o
  -2   2  21       67.14       76.88      3.04 o
  -1   2  21       28.35       31.08      2.76 o
   0   2  21       47.14       49.46      3.18 o
   1   2  21       33.83       21.31      2.77 o
   2   2  21       79.86       70.77      2.78 o
   3   2  21       56.77       52.40      3.72 o
   4   2  21       61.72       46.60      3.26 o
  -3   3  21        5.76        6.25      2.93 o
  -2   3  21      100.71      101.57      4.52 o
  -1   3  21      160.41      153.41      4.07 o
   0   3  21      144.29      138.71      3.22 o
   1   3  21        4.99        5.67      2.50 o
   2   3  21        8.39       12.30      2.47 o
   3   3  21       15.34       22.89      2.78 o
   4   3  21        0.61        2.71      3.00 o
  -2   4  21        3.97        2.51      3.29 o
  -1   4  21       14.74       16.26      2.78 o
   0   4  21      140.29      136.41      7.51 o
   1   4  21      205.35      203.54      8.04 o
   2   4  21       57.49       55.38      2.90 o
   3   4  21       10.92        8.79      2.80 o
   4   4  21        2.05        2.83      3.10 o
  -2   5  21       64.98       62.71      5.21 o
  -1   5  21       16.31       15.18      2.85 o
   0   5  21        3.69        3.71      2.43 o
   1   5  21       14.09       15.17      2.63 o
   2   5  21       18.84       21.42      3.32 o
   3   5  21       11.45       10.52      2.83 o
   0   6  21       30.57       31.81      5.33 o
   1   6  21       52.40       49.03      3.20 o
   2   6  21        5.41        7.09      2.85 o
  -2  -5  22      110.86       89.01      3.34 o
  -1  -5  22       46.87       41.43      3.48 o
   0  -5  22        0.28       -0.45      3.04 o
   1  -5  22       44.69       44.13      5.48 o
  -3  -4  22        1.36        3.53      3.24 o
  -2  -4  22       86.81       81.34      3.39 o
  -1  -4  22      248.17      260.09     15.97 o
   0  -4  22      175.71      181.61     19.29 o
   1  -4  22       48.05       45.54      3.26 o
   2  -4  22        2.51        3.02      3.43 o
  -3  -3  22      123.11      111.87      4.10 o
  -2  -3  22      107.78      106.70      3.19 o
  -1  -3  22        5.90        5.25      3.01 o
   0  -3  22      116.56      134.52      7.05 o
   1  -3  22      138.79      140.19      4.96 o
   2  -3  22      107.42       98.57      3.50 o
   3  -3  22       27.67       26.10      3.90 o
  -3  -2  22       54.53       56.41      3.47 o
  -2  -2  22      321.03      340.36     13.34 o
  -1  -2  22      898.53      934.40     56.95 o
   0  -2  22       55.94       54.40      4.19 o
   1  -2  22        0.73        4.47      2.45 o
   2  -2  22        2.26        2.85      2.83 o
   3  -2  22       10.72       13.95      3.34 o
  -4  -1  22       57.37       58.06      3.75 o
  -3  -1  22       57.43       55.45      3.31 o
  -2  -1  22       22.04       35.22      7.89 o
  -1  -1  22       53.65       57.66      3.31 o
   0  -1  22      345.22      346.72     10.97 o
   1  -1  22      245.40      258.52     17.20 o
   2  -1  22       43.74       45.20      3.46 o
   3  -1  22        0.61        1.99      3.16 o
   4  -1  22        7.96        7.30      4.02 o
  -3   0  22      153.26      175.91     10.32 o
  -2   0  22      325.94      371.37     16.21 o
  -1   0  22        2.76        0.35      2.65 o
   0   0  22       60.03       58.16      4.46 o
   1   0  22      130.64      134.57      8.62 o
   2   0  22      146.44      146.74     11.71 o
   3   0  22       63.93       63.83      3.44 o
   4   0  22        7.81        4.91      3.69 o
  -3   1  22        1.73        6.06      3.06 o
  -2   1  22       58.35       70.88      7.46 o
  -1   1  22      395.86      393.65     14.08 o
   0   1  22      543.22      566.60     33.46 o
   1   1  22       60.89       53.33      7.26 o
   2   1  22        7.02        9.05      2.91 o
   3   1  22       17.60       21.52      3.28 o
   4   1  22       24.67       23.22      3.55 o
  -3   2  22       87.94       97.69      8.74 o
  -2   2  22       45.88       49.18      2.92 o
  -1   2  22       10.99        9.36      2.74 o
   0   2  22       93.70       89.95      5.81 o
   1   2  22      424.93      452.42     16.83 o
   2   2  22      189.03      203.52      4.30 o
   3   2  22        4.78        6.34      2.65 o
   4   2  22        3.93        5.39      3.29 o
  -3   3  22       26.52       25.01      4.82 o
  -2   3  22      118.69      116.13      3.83 o
  -1   3  22      186.74      193.23      6.32 o
   0   3  22       71.23       76.17      4.46 o
   1   3  22        9.66       10.80      3.12 o
   2   3  22       46.83       47.60      2.65 o
   3   3  22       39.08       43.73      2.94 o
   4   3  22        0.40        1.88      3.28 o
  -2   4  22        1.43        0.65      4.58 o
  -1   4  22       35.72       36.87      3.06 o
   0   4  22       44.13       45.32      2.84 o
   1   4  22       23.63       26.17      2.59 o
   2   4  22       55.86       51.02      2.73 o
   3   4  22        1.26        4.57      3.03 o
   4   4  22       14.71       14.34      3.44 o
  -1   5  22        7.59        6.93      2.94 o
   0   5  22       12.42       15.32      2.84 o
   1   5  22      116.21      108.73      5.27 o
   2   5  22       11.46        9.30      2.75 o
   3   5  22       10.67       13.62      2.97 o
   0   6  22       14.04       12.48      3.79 o
   1   6  22       66.99       56.37      2.94 o
   2   6  22        1.53       -0.41      3.11 o
  -2  -5  23       29.52       38.00      4.67 o
  -1  -5  23        5.53        5.79      3.25 o
   0  -5  23        8.98       10.50      2.98 o
   1  -5  23       19.82       19.95      3.86 o
  -3  -4  23       16.59       16.90      3.81 o
  -2  -4  23      104.62      118.27      4.03 o
  -1  -4  23      121.67      136.22     13.56 o
   0  -4  23      110.24      114.71     20.15 o
   1  -4  23        5.26        5.80      2.85 o
   2  -4  23        0.06       -0.42      3.59 o
  -3  -3  23       53.79       61.01      3.76 o
  -2  -3  23        0.25        3.34      2.84 o
  -1  -3  23       31.75       31.95      2.86 o
   0  -3  23       39.99       32.52      3.08 o
   1  -3  23      163.49      154.91      7.46 o
   2  -3  23       30.79       28.08      3.40 o
   3  -3  23       18.19       18.32      3.65 o
  -3  -2  23      180.88      190.71     11.62 o
  -2  -2  23      298.29      300.71     23.09 o
  -1  -2  23      268.78      252.75      6.17 o
   0  -2  23       32.10       38.03      2.83 o
   1  -2  23       17.84       18.84      2.55 o
   2  -2  23      133.52      131.60      4.52 o
   3  -2  23        2.01        3.11      3.49 o
  -3  -1  23        9.76       19.00      3.35 o
  -2  -1  23      137.84      125.35      8.67 o
  -1  -1  23      202.51      206.76     12.72 o
   0  -1  23      286.56      283.73     13.06 o
   1  -1  23      241.90      264.10     12.69 o
   2  -1  23       83.05       86.71      3.58 o
   3  -1  23        7.16        9.87      3.14 o
  -3   0  23      154.90      144.08      7.83 o
  -2   0  23      180.38      180.74     11.12 o
  -1   0  23        3.26        4.84      3.13 o
   0   0  23      111.95      102.22      2.91 o
   1   0  23      146.65      137.79      8.90 o
   2   0  23       55.35       60.52      3.87 o
   3   0  23        9.45        8.71      3.47 o
   4   0  23        5.58        5.02      4.21 o
  -3   1  23       17.40       13.39      3.05 o
  -2   1  23      254.35      254.36     18.28 o
  -1   1  23      370.72      409.01     17.90 o
   0   1  23      329.05      314.89      5.61 o
   1   1  23       24.26       33.72      6.27 o
   2   1  23        4.41        2.72      2.97 o
   3   1  23       52.02       48.86      3.49 o
   4   1  23        1.86        3.48      3.70 o
  -3   2  23       20.55       23.73      3.06 o
  -2   2  23        6.59       13.48      2.99 o
  -1   2  23       87.64       86.28      3.99 o
   0   2  23      130.61      137.27      5.49 o
   1   2  23      114.98       96.90      4.06 o
   2   2  23       32.22       29.01      2.95 o
   3   2  23       15.91       11.99      2.71 o
   4   2  23       10.71       12.33      3.18 o
  -2   3  23       89.55       87.50      3.16 o
  -1   3  23      118.91      118.56      4.86 o
   0   3  23       14.88       18.26      2.85 o
   1   3  23       12.86       12.78      3.26 o
   2   3  23       38.63       39.07      2.81 o
   3   3  23       14.04       13.87      2.96 o
   4   3  23       11.27        7.32      3.44 o
  -2   4  23        0.04        1.64      3.52 o
  -1   4  23       34.90       30.74      3.00 o
   0   4  23       38.73       39.93      3.09 o
   1   4  23        8.03        9.88      2.51 o
   2   4  23        1.00        3.81      2.59 o
   3   4  23        0.27        2.85      2.93 o
  -1   5  23        2.32        0.27      3.00 o
   0   5  23        1.08       -0.49      3.09 o
   1   5  23       24.16       22.25      2.77 o
   2   5  23       14.17       12.53      2.76 o
   3   5  23        2.58        2.00      3.18 o
   1   6  23        1.78        2.72      2.83 o
   2   6  23        0.25        1.55      4.25 o
  -1  -5  24        5.27        6.60      3.35 o
   0  -5  24       39.52       37.25      6.42 o
  -2  -4  24      105.49       91.56      4.14 o
  -1  -4  24      145.44      143.17      6.33 o
   0  -4  24       27.28       31.01      4.07 o
   1  -4  24        0.72        1.82      2.87 o
   2  -4  24       18.64       17.97      3.74 o
  -3  -3  24        8.77        6.96      4.63 o
  -2  -3  24       22.48       21.60      3.35 o
  -1  -3  24      160.13      154.47      7.27 o
   0  -3  24      376.75      369.09     18.27 o
   1  -3  24      125.43      126.49      7.53 o
   2  -3  24       29.17       28.24      3.20 o
  -3  -2  24      140.22      130.29     10.72 o
  -2  -2  24      260.79      274.14     12.43 o
  -1  -2  24        8.06       16.55      3.10 o
   0  -2  24       17.67       19.05      2.53 o
   1  -2  24       71.68       70.79      4.76 o
   2  -2  24       75.05       75.86      4.16 o
   3  -2  24        5.40        3.55      3.56 o
  -3  -1  24        7.52       10.56      3.25 o
  -2  -1  24      103.95      103.75      7.59 o
  -1  -1  24      873.23      954.77     20.68 o
   0  -1  24      405.37      412.60     14.44 o
   1  -1  24       23.09       28.21      3.31 o
   2  -1  24        0.07        3.44      3.16 o
   3  -1  24       19.88       18.99      3.33 o
  -3   0  24       87.52       99.51      6.26 o
  -2   0  24       28.02       31.82      3.21 o
  -1   0  24        5.07        9.08      2.99 o
   0   0  24      176.02      171.14      7.37 o
   1   0  24      237.89      224.88      4.59 o
   2   0  24       78.01       76.14      5.83 o
   3   0  24        2.90        1.20      3.23 o
   4   0  24        0.47       -1.40      4.33 o
  -3   1  24       58.30       64.49      3.47 o
  -2   1  24      145.16      162.36      8.36 o
  -1   1  24      105.99      103.40      3.07 o
   0   1  24      119.04      160.90     14.77 o
   1   1  24        1.78        0.03      3.11 o
   2   1  24       51.88       57.82      3.64 o
   3   1  24       72.24       78.01      3.45 o
   4   1  24       15.25       12.96      3.98 o
  -3   2  24        5.07        6.24      3.19 o
  -2   2  24       11.36       11.11      2.91 o
  -1   2  24      175.23      180.55      6.56 o
   0   2  24      154.21      139.30      8.33 o
   1   2  24      134.70      138.70      3.68 o
   2   2  24       24.40       26.29      2.95 o
   3   2  24        0.53        0.67      3.52 o
   4   2  24        0.13       -0.29      3.69 o
  -2   3  24       53.57       45.88      3.23 o
  -1   3  24       58.01       58.59      3.20 o
   0   3  24        4.42        5.35      2.85 o
   1   3  24       23.41       24.18      3.08 o
   2   3  24       11.64       11.93      2.67 o
   3   3  24       13.10       15.62      2.89 o
   4   3  24        0.17        0.98      3.35 o
  -2   4  24        9.31        9.14      3.61 o
  -1   4  24       36.28       37.14      3.11 o
   0   4  24       39.71       37.83      3.31 o
   1   4  24       85.64       72.70      3.56 o
   2   4  24        3.25        8.56      2.65 o
   3   4  24        6.85        7.72      2.88 o
  -1   5  24        0.02        3.99      3.04 o
   0   5  24        6.73        6.83      3.02 o
   1   5  24        4.71        2.65      2.98 o
   2   5  24        9.67        9.98      3.01 o
   3   5  24        3.70        4.74      3.81 o
  -2  -4  25       97.62      111.49      6.85 o
  -1  -4  25       44.55       46.18      3.17 o
   0  -4  25       10.48        6.37      3.11 o
   1  -4  25       23.90       22.74      3.11 o
  -2  -3  25       75.51       81.34      3.70 o
  -1  -3  25      134.67      138.63     12.34 o
   0  -3  25      304.73      283.16     26.85 o
   1  -3  25       60.15       61.97      3.18 o
   2  -3  25        0.38        3.64      3.19 o
  -3  -2  25       97.46      106.77      8.38 o
  -2  -2  25       72.25       78.83      4.25 o
  -1  -2  25        0.12        5.35      3.12 o
   0  -2  25        2.17        6.34      2.42 o
   1  -2  25       99.93      101.31      3.88 o
   2  -2  25       43.35       45.04      3.18 o
   3  -2  25       22.79       28.80      3.83 o
  -3  -1  25       42.22       33.62      3.32 o
  -2  -1  25      186.11      188.66      4.15 o
  -1  -1  25      159.58      146.34      5.30 o
   0  -1  25       84.32       84.82      7.27 o
   1  -1  25       11.96       16.10      3.22 o
   2  -1  25       40.61       36.70      3.41 o
   3  -1  25       18.46       15.13      3.87 o
  -3   0  25       12.74       10.03      3.27 o
  -2   0  25        0.68        3.59      2.91 o
  -1   0  25       61.15       61.05      3.03 o
   0   0  25       90.73       94.13      8.90 o
   1   0  25      109.73      112.80      5.44 o
   2   0  25       56.49       53.30      3.69 o
   3   0  25        0.95        2.96      3.41 o
  -3   1  25       76.55       75.30      3.52 o
  -2   1  25      123.21      143.72      5.33 o
  -1   1  25       59.87       63.52      4.14 o
   0   1  25        1.12        1.11      2.75 o
   1   1  25       29.56       23.60      3.29 o
   2   1  25       54.43       42.48      3.44 o
   3   1  25       36.44       31.73      3.32 o
  -2   2  25        6.63        8.27      3.02 o
  -1   2  25       64.89       69.03      4.54 o
   0   2  25      101.89      113.00      9.05 o
   1   2  25       65.66       58.65      3.01 o
   2   2  25       39.55       35.07      3.02 o
   3   2  25        0.07        0.66      3.60 o
  -2   3  25       15.29       14.51      3.35 o
  -1   3  25        0.01        4.73      3.12 o
   0   3  25       24.00       21.10      2.97 o
   1   3  25       44.56       43.24      3.93 o
   2   3  25        1.11        4.35      3.05 o
   3   3  25        9.18        7.91      3.27 o
  -1   4  25       46.01       51.18      6.72 o
   0   4  25       13.57       15.55      2.99 o
   1   4  25        0.54        2.80      3.17 o
   2   4  25       22.99       22.20      2.65 o
   3   4  25        8.45       10.72      3.29 o
   0   5  25       25.79       25.15      3.70 o
   1   5  25       20.07       22.23      3.09 o
   2   5  25       10.09        9.10      2.91 o
  -1  -4  26       14.63       15.98      3.44 o
   0  -4  26        1.30        2.82      3.34 o
   1  -4  26       23.33       25.59      3.20 o
  -2  -3  26       44.83       42.99      3.35 o
  -1  -3  26      140.77      151.71      9.45 o
   0  -3  26       63.43       71.03      6.17 o
   1  -3  26       10.79       12.06      2.95 o
   2  -3  26        0.04        5.56      3.89 o
  -2  -2  26       19.00       21.91      3.05 o
  -1  -2  26        6.00        5.60      2.97 o
   0  -2  26      104.17      105.26      2.97 o
   1  -2  26       49.13       57.99      2.95 o
   2  -2  26       32.11       33.99      3.37 o
  -3  -1  26       18.82       28.24      4.57 o
  -2  -1  26      138.76      148.71      4.78 o
  -1  -1  26      168.33      193.61      5.52 o
   0  -1  26       51.53       59.70      4.55 o
   1  -1  26       24.78       25.76      3.07 o
   2  -1  26       14.42       21.91      4.52 o
   3  -1  26        6.36        6.20      4.38 o
  -3   0  26        0.78        0.47      3.28 o
  -2   0  26        0.86        4.41      3.30 o
  -1   0  26       61.02       55.76      3.32 o
   0   0  26       19.75       20.42      2.74 o
   1   0  26       54.08       55.90      3.27 o
   2   0  26        6.82       12.67      3.33 o
   3   0  26        0.86       -0.42      3.71 o
  -2   1  26       71.66       78.64      7.39 o
  -1   1  26       82.35       91.05      3.65 o
   0   1  26       59.42       55.24      3.06 o
   1   1  26      128.49      124.18      3.62 o
   2   1  26       50.30       58.37      3.27 o
   3   1  26       14.31       14.37      3.58 o
  -2   2  26       40.61       42.74      5.26 o
  -1   2  26       31.02       30.23      2.99 o
   0   2  26       83.24       79.60      3.36 o
   1   2  26       34.41       36.95      3.11 o
   2   2  26        8.19        7.27      3.40 o
   3   2  26        9.98        9.68      3.54 o
  -2   3  26        5.78        6.61      3.22 o
  -1   3  26       12.21       12.85      3.68 o
   0   3  26       66.64       64.26      5.62 o
   1   3  26       47.80       43.58      3.31 o
   2   3  26       42.56       38.23      3.38 o
   3   3  26        2.16        5.86      3.37 o
  -1   4  26       24.84       20.89      3.66 o
   0   4  26       15.69       18.58      3.35 o
   1   4  26        2.73        7.58      3.28 o
   2   4  26        8.36        8.93      2.71 o
   3   4  26        9.16        7.15      2.97 o
   0   5  26        9.31        8.01      3.32 o
   1   5  26       11.79        7.40      3.76 o
   2   5  26        0.73        1.56      3.54 o
  -1  -4  27        0.50        2.70      4.05 o
   0  -4  27        6.44        7.15      3.75 o
  -2  -3  27       58.29       63.69      7.23 o
  -1  -3  27       81.14       78.11      4.20 o
   0  -3  27       16.49       19.25      2.88 o
   1  -3  27        0.78        0.89      3.04 o
  -2  -2  27        2.32        6.44      2.97 o
  -1  -2  27       45.43       44.93      4.39 o
   0  -2  27      147.27      145.20      6.60 o
   1  -2  27       63.43       56.23      3.13 o
   2  -2  27       18.73       19.32      3.35 o
  -2  -1  27      105.10      109.17      7.96 o
  -1  -1  27       69.81       66.51      3.02 o
   0  -1  27       90.49       92.26      3.35 o
   1  -1  27        9.34       11.51      3.11 o
   2  -1  27       34.18       33.55      3.54 o
   3  -1  27       15.42       16.45      3.89 o
  -2   0  27       40.97       39.72      5.51 o
  -1   0  27      124.90      123.97      3.91 o
   0   0  27       16.78       19.67      2.91 o
   1   0  27       28.72       32.38      2.95 o
   2   0  27        4.88        8.21      3.47 o
   3   0  27        0.29        3.31      3.68 o
  -2   1  27       25.49       28.89      3.19 o
  -1   1  27        0.12        1.87      3.01 o
   0   1  27       74.26       79.27      3.03 o
   1   1  27       99.08       85.91      3.66 o
   2   1  27       24.38       19.17      3.23 o
   3   1  27        0.47       -1.25      4.01 o
  -2   2  27       54.11       50.39      3.40 o
  -1   2  27       94.23       91.81      5.15 o
   0   2  27       26.19       28.24      3.50 o
   1   2  27        7.62        8.80      2.83 o
   2   2  27       18.00       19.63      3.53 o
   3   2  27       14.62       15.84      3.90 o
  -1   3  27       11.90       12.14      3.72 o
   0   3  27       68.78       64.90      5.92 o
   1   3  27       24.41       22.73      3.10 o
   2   3  27       25.63       25.84      3.30 o
   3   3  27        0.92        2.55      3.62 o
  -1   4  27        9.82       12.90      5.61 o
   0   4  27        3.39        5.08      3.22 o
   1   4  27        0.35        3.15      3.13 o
   2   4  27        0.19        1.20      3.26 o
  -1  -3  28       39.29       46.81      3.42 o
   0  -3  28        9.18       12.97      3.09 o
   1  -3  28        2.08        1.52      3.11 o
  -2  -2  28       14.92       11.17      3.35 o
  -1  -2  28      125.31      120.54      7.28 o
   0  -2  28       84.85       87.65      2.82 o
   1  -2  28       55.88       57.89      4.50 o
   2  -2  28        7.16        6.37      3.29 o
  -2  -1  28       81.66       92.09      3.37 o
  -1  -1  28        9.74       16.74      2.92 o
   0  -1  28      110.98       98.43      4.68 o
   1  -1  28       49.84       51.80      6.69 o
   2  -1  28       31.81       30.14      3.65 o
  -2   0  28       49.23       50.13      3.68 o
  -1   0  28      152.85      154.98      3.98 o
   0   0  28      272.99      288.57     10.08 o
   1   0  28       15.04       21.50      3.13 o
   2   0  28        3.46        2.86      3.38 o
   3   0  28        2.45        4.93      4.13 o
  -2   1  28        3.15        6.10      3.43 o
  -1   1  28       13.13       14.53      3.00 o
   0   1  28       24.78       21.64      3.25 o
   1   1  28       58.89       56.87      3.61 o
   2   1  28       26.67       30.11      3.25 o
   3   1  28        0.82        4.26      4.00 o
  -2   2  28       35.46       39.14      5.92 o
  -1   2  28       45.52       42.29      3.19 o
   0   2  28        5.29        6.94      3.50 o
   1   2  28        0.24        0.49      3.06 o
   2   2  28        4.78        6.32      3.24 o
   3   2  28        6.48        4.59      3.74 o
  -1   3  28       22.97       17.47      3.96 o
   0   3  28       54.15       49.28      4.68 o
   1   3  28       21.06       21.00      3.14 o
   2   3  28        0.88        1.98      3.24 o
   0   4  28        0.05        2.15      3.23 o
   1   4  28        3.56        3.22      3.24 o
   2   4  28        9.51        7.58      3.40 o
   0  -3  29        0.46        3.32      3.07 o
  -1  -2  29       92.56       91.53      6.64 o
   0  -2  29       46.11       50.54      4.47 o
   1  -2  29       54.31       54.03      3.80 o
  -2  -1  29        6.19        6.24      2.78 o
  -1  -1  29        0.05        6.45      2.93 o
   0  -1  29       64.48       58.33      4.70 o
   1  -1  29       38.77       40.76      5.78 o
   2  -1  29       15.59       14.10      3.63 o
  -2   0  29       67.35       71.36      4.59 o
  -1   0  29       38.99       46.08      3.06 o
   0   0  29       56.76       66.18      3.09 o
   1   0  29        7.58       12.25      3.50 o
   2   0  29        7.73        7.55      3.35 o
  -1   1  29       20.68       20.24      3.01 o
   0   1  29       14.54       15.95      2.90 o
   1   1  29        6.09        8.18      2.88 o
   2   1  29        5.33        3.92      3.33 o
  -1   2  29        5.08        6.43      3.35 o
   0   2  29        3.48        4.15      3.47 o
   1   2  29       26.05       27.20      3.29 o
   2   2  29       22.11       19.04      3.43 o
   0   3  29       15.75       14.99      3.18 o
   1   3  29        6.62        3.72      3.36 o
   2   3  29        0.61        0.98      3.52 o
  -1  -2  30       37.25       37.08      4.40 o
   0  -2  30       28.32       34.51      3.10 o
   1  -2  30        3.34        4.55      3.25 o
  -1  -1  30       15.41       12.57      3.06 o
   0  -1  30       17.02       18.21      3.03 o
   1  -1  30       15.67       17.23      3.30 o
  -1   0  30       45.98       47.59      4.95 o
   0   0  30        0.07       -0.08      3.13 o
   1   0  30        3.78        1.38      3.54 o
   2   0  30       13.99       18.61      3.34 o
  -1   1  30       25.57       23.95      3.14 o
   0   1  30       58.33       50.79      3.12 o
   1   1  30        0.40        5.15      3.18 o
   2   1  30        0.03        2.97      3.39 o
  -1   2  30        5.86        4.82      3.18 o
   0   2  30        0.55        5.07      3.56 o
   1   2  30       38.99       34.03      3.16 o
   2   2  30       26.67       27.58      3.61 o
   0   3  30        1.21        0.71      3.37 o
   1   3  30        0.28       -0.20      3.20 o
   0  -1  31       44.67       48.16      3.44 o
   1  -1  31       51.02       50.00      7.51 o
  -1   0  31        9.01       12.12      3.34 o
   0   0  31        0.77        0.91      3.03 o
   1   0  31        0.33        4.58      3.96 o
   0   1  31       27.18       32.49      3.13 o
   1   1  31        0.07        4.53      3.03 o
   0   2  31        4.69        5.59      4.06 o
   1   2  31       23.95       22.33      3.18 o
 
